# Supplementary material for: MADE: A Computational Tool for Predicting Vaccine Effectiveness for the Influenza A(H3N2) Virus Adapted to Embryonated Eggs
Source: Vaccines (Basel). 2022 Jun 6;10(6):907. doi: 10.3390/vaccines10060907 (PMC9227319; doi:10.3390/vaccines10060907)
Supplement: Supplementary file 1 [file vaccines-10-00907-s001.zip]

Archive with 2 entries (2 files):
- Table S1.xlsx
- vaccines-1722947-supplementary.pdf
