# Supplementary material for: MADE: A Computational Tool for Predicting Vaccine Effectiveness for the Influenza A(H3N2) Virus Adapted to Embryonated Eggs
Source: Vaccines (Basel). 2022 Jun 6;10(6):907. doi: 10.3390/vaccines10060907 (PMC9227319; doi:10.3390/vaccines10060907)
Supplement: Supplementary file 1 [file vaccines-10-00907-s001.zip › Table S1.xlsx]

## Sheet: H3N2
Isolate_ID	Isolate_Name	Originating_Lab	Submitting_Lab
EPI_ISL_263812	A/Finland/742/2017	National Institute for Health and Welfare	National Institute for Health and Welfare
EPI_ISL_263823	A/Finland/745/2017	National Institute for Health and Welfare	National Institute for Health and Welfare
EPI_ISL_263853	A/Finland/746/2017	National Institute for Health and Welfare	National Institute for Health and Welfare
EPI_ISL_263862	A/Finland/747/2017	National Institute for Health and Welfare	National Institute for Health and Welfare
EPI_ISL_263864	A/Finland/754/2017	National Institute for Health and Welfare	National Institute for Health and Welfare
EPI_ISL_263873	A/Finland/755/2017	National Institute for Health and Welfare	National Institute for Health and Welfare
EPI_ISL_263874	A/Finland/756/2017	National Institute for Health and Welfare	National Institute for Health and Welfare
EPI_ISL_263875	A/Finland/757/2017	National Institute for Health and Welfare	National Institute for Health and Welfare
EPI_ISL_263878	A/Finland/758/2017	National Institute for Health and Welfare	National Institute for Health and Welfare
EPI_ISL_263887	A/Finland/759/2017	National Institute for Health and Welfare	National Institute for Health and Welfare
EPI_ISL_263896	A/Finland/760/2017	National Institute for Health and Welfare	National Institute for Health and Welfare
EPI_ISL_263897	A/Finland/761/2017	National Institute for Health and Welfare	National Institute for Health and Welfare
EPI_ISL_263903	A/Finland/762/2017	National Institute for Health and Welfare	National Institute for Health and Welfare
EPI_ISL_263908	A/Finland/763/2017	National Institute for Health and Welfare	National Institute for Health and Welfare
EPI_ISL_263909	A/Finland/764/2017	National Institute for Health and Welfare	National Institute for Health and Welfare
EPI_ISL_263915	A/Finland/765/2017	National Institute for Health and Welfare	National Institute for Health and Welfare
EPI_ISL_263920	A/Finland/766/2017	National Institute for Health and Welfare	National Institute for Health and Welfare
EPI_ISL_263921	A/Finland/767/2017	National Institute for Health and Welfare	National Institute for Health and Welfare
EPI_ISL_263922	A/Finland/768/2017	National Institute for Health and Welfare	National Institute for Health and Welfare
EPI_ISL_263957	A/Finland/783/2017	National Institute for Health and Welfare	National Institute for Health and Welfare
EPI_ISL_263962	A/Finland/784/2017	National Institute for Health and Welfare	National Institute for Health and Welfare
EPI_ISL_264024	A/Algeria/142/2017	Institut Pasteur d'Algerie	Crick Worldwide Influenza Centre
EPI_ISL_264025	A/Belgium/G0013/2017	Scientific Institute of Public Health	Crick Worldwide Influenza Centre
EPI_ISL_264026	A/Belgium/G0024/2017	Scientific Institute of Public Health	Crick Worldwide Influenza Centre
EPI_ISL_264027	A/Belgium/G0027/2017	Scientific Institute of Public Health	Crick Worldwide Influenza Centre
EPI_ISL_264028	A/Belgium/G0033/2017	Scientific Institute of Public Health	Crick Worldwide Influenza Centre
EPI_ISL_264029	A/Belgium/G0042/2017	Scientific Institute of Public Health	Crick Worldwide Influenza Centre
EPI_ISL_264030	A/Belgium/G0044/2017	Scientific Institute of Public Health	Crick Worldwide Influenza Centre
EPI_ISL_264031	A/Belgium/G0045/2017	Scientific Institute of Public Health	Crick Worldwide Influenza Centre
EPI_ISL_264032	A/Belgium/G0046/2017	Scientific Institute of Public Health	Crick Worldwide Influenza Centre
EPI_ISL_264033	A/Belgium/G0047/2017	Scientific Institute of Public Health	Crick Worldwide Influenza Centre
EPI_ISL_264034	A/Belgium/G0059/2017	Scientific Institute of Public Health	Crick Worldwide Influenza Centre
EPI_ISL_264035	A/Belgium/G0062/2017	Scientific Institute of Public Health	Crick Worldwide Influenza Centre
EPI_ISL_264036	A/Belgium/G0675/2016	Scientific Institute of Public Health	Crick Worldwide Influenza Centre
EPI_ISL_264037	A/Belgium/G0682/2016	Scientific Institute of Public Health	Crick Worldwide Influenza Centre
EPI_ISL_264038	A/Belgium/G0687/2017	Scientific Institute of Public Health	Crick Worldwide Influenza Centre
EPI_ISL_264039	A/Belgium/G0690/2016	Scientific Institute of Public Health	Crick Worldwide Influenza Centre
EPI_ISL_264040	A/Belgium/G0693/2016	Scientific Institute of Public Health	Crick Worldwide Influenza Centre
EPI_ISL_264041	A/Belgium/G0711/2016	Scientific Institute of Public Health	Crick Worldwide Influenza Centre
EPI_ISL_264042	A/Belgium/G0712/2016	Scientific Institute of Public Health	Crick Worldwide Influenza Centre
EPI_ISL_264043	A/Belgium/G0720/2016	Scientific Institute of Public Health	Crick Worldwide Influenza Centre
EPI_ISL_264044	A/Belgium/G0734/2016	Scientific Institute of Public Health	Crick Worldwide Influenza Centre
EPI_ISL_264045	A/Belgium/G0736/2016	Scientific Institute of Public Health	Crick Worldwide Influenza Centre
EPI_ISL_264046	A/Bucuresti/205151/2016	Cantacuzino Institute	Crick Worldwide Influenza Centre
EPI_ISL_264047	A/Bucuresti/205332/2016	Cantacuzino Institute	Crick Worldwide Influenza Centre
EPI_ISL_264048	A/Bucuresti/205447/2016	Cantacuzino Institute	Crick Worldwide Influenza Centre
EPI_ISL_264049	A/Bucuresti/205568/2016	Cantacuzino Institute	Crick Worldwide Influenza Centre
EPI_ISL_264050	A/Bucuresti/205773/2016	Cantacuzino Institute	Crick Worldwide Influenza Centre
EPI_ISL_264051	A/Bucuresti/205950/2016	Cantacuzino Institute	Crick Worldwide Influenza Centre
EPI_ISL_264052	A/Bucuresti/206014/2016	Cantacuzino Institute	Crick Worldwide Influenza Centre
EPI_ISL_264053	A/Bucuresti/3701/2016	Cantacuzino Institute	Crick Worldwide Influenza Centre
EPI_ISL_264054	A/Bucuresti/8278/2016	Cantacuzino Institute	Crick Worldwide Influenza Centre
EPI_ISL_264055	A/Bucuresti/8290/2016	Cantacuzino Institute	Crick Worldwide Influenza Centre
EPI_ISL_264056	A/Bulgaria/415/2017	National Centre of Infectious and	Crick Worldwide Influenza Centre
EPI_ISL_264057	A/Bulgaria/435/2017	National Centre of Infectious and	Crick Worldwide Influenza Centre
EPI_ISL_264058	A/Bulgaria/471/2017	National Centre of Infectious and	Crick Worldwide Influenza Centre
EPI_ISL_264059	A/Bulgaria/524/2017	National Centre of Infectious and	Crick Worldwide Influenza Centre
EPI_ISL_264060	A/Bulgaria/545/2017	National Centre of Infectious and	Crick Worldwide Influenza Centre
EPI_ISL_264061	A/Bulgaria/589/2017	National Centre of Infectious and	Crick Worldwide Influenza Centre
EPI_ISL_264062	A/Dakar/17/2016	Institut Pasteur de Dakar	Crick Worldwide Influenza Centre
EPI_ISL_264063	A/Dnipro/741/2016	Institute of Epidemiology and Infectious Diseases AMS of Ukraine	Crick Worldwide Influenza Centre
EPI_ISL_264064	A/Dnipro/743/2016	Institute of Epidemiology and Infectious Diseases AMS of Ukraine	Crick Worldwide Influenza Centre
EPI_ISL_264065	A/Iasi/206216/2016	Cantacuzino Institute	Crick Worldwide Influenza Centre
EPI_ISL_264066	A/Iasi/3722/2016	Cantacuzino Institute	Crick Worldwide Influenza Centre
EPI_ISL_264067	A/Iasi/3815/2016	Cantacuzino Institute	Crick Worldwide Influenza Centre
EPI_ISL_264068	A/Iasi/3816/2016	Cantacuzino Institute	Crick Worldwide Influenza Centre
EPI_ISL_264069	A/Khmelnitsky/1958/2016	Institute of Epidemiology and Infectious Diseases AMS of Ukraine	Crick Worldwide Influenza Centre
EPI_ISL_264070	A/Khmelnitsky/1981/2016	Institute of Epidemiology and Infectious Diseases AMS of Ukraine	Crick Worldwide Influenza Centre
EPI_ISL_264071	A/Khmelnitsky/1990/2016	Institute of Epidemiology and Infectious Diseases AMS of Ukraine	Crick Worldwide Influenza Centre
EPI_ISL_264072	A/Kyiv/899/2016	Institute of Epidemiology and Infectious Diseases AMS of Ukraine	Crick Worldwide Influenza Centre
EPI_ISL_264073	A/Kyiv/920/2016	Institute of Epidemiology and Infectious Diseases AMS of Ukraine	Crick Worldwide Influenza Centre
EPI_ISL_264074	A/Kyiv/923/2016	Institute of Epidemiology and Infectious Diseases AMS of Ukraine	Crick Worldwide Influenza Centre
EPI_ISL_264075	A/Kyiv/926/2016	Institute of Epidemiology and Infectious Diseases AMS of Ukraine	Crick Worldwide Influenza Centre
EPI_ISL_264076	A/Kyiv/928/2016	Institute of Epidemiology and Infectious Diseases AMS of Ukraine	Crick Worldwide Influenza Centre
EPI_ISL_264077	A/Kyiv/934/2016	Institute of Epidemiology and Infectious Diseases AMS of Ukraine	Crick Worldwide Influenza Centre
EPI_ISL_264078	A/Kyiv/936/2016	Institute of Epidemiology and Infectious Diseases AMS of Ukraine	Crick Worldwide Influenza Centre
EPI_ISL_264080	A/Vrancea/206396/2017	Cantacuzino Institute	Crick Worldwide Influenza Centre
EPI_ISL_264087	A/Karaganda/6553/2017	Scientific and practical Center of Sanitary and Epidemiological expertise and monitoring	Scientific-Practical Centre for Sanitary-Epidemiological Expertise and Monitoring
EPI_ISL_264093	A/Petropavlovsk/ZVL575/2017	CSEE	National Centre of Expertise in Astana
EPI_ISL_264094	A/Petropavlovsk/ZVL576/2017	CSEE	National Centre of Expertise in Astana
EPI_ISL_264095	A/Petropavlovsk/ZVL589/2017	CSEE	National Centre of Expertise in Astana
EPI_ISL_264096	A/Taraz/ZVL616/2016		National Centre of Expertise in Astana
EPI_ISL_264097	A/Taraz/ZVL736/2016	CSEE	National Centre of Expertise in Astana
EPI_ISL_264320	A/YOKOHAMA/71/2017	Yokohama City Institute of Public Health.	National Institute of Infectious Diseases (NIID)
EPI_ISL_264321	A/YOKOHAMA/84/2017	Yokohama City Institute of Public Health.	National Institute of Infectious Diseases (NIID)
EPI_ISL_264326	A/NAGANO/2043/2017	Nagano Environmental Conservation Research Institute	National Institute of Infectious Diseases (NIID)
EPI_ISL_264327	A/NAGANO/2106/2017	Nagano Environmental Conservation Research Institute	National Institute of Infectious Diseases (NIID)
EPI_ISL_264328	A/NIIGATA/170/2017	Niigata Prefectural Institute of Public Health and Environmental Sciences	National Institute of Infectious Diseases (NIID)
EPI_ISL_264329	A/SHIZUOKA/27/2017	Shizuoka Institute of Environment and Hygiene	National Institute of Infectious Diseases (NIID)
EPI_ISL_264330	A/SHIZUOKA-C/20/2017	Shizuoka City Institute of Environmental Sciences and Public Health	National Institute of Infectious Diseases (NIID)
EPI_ISL_264332	A/HOKKAIDO/16/2017	Hokkaido Institute of Public Health	National Institute of Infectious Diseases (NIID)
EPI_ISL_264333	A/WAKAYAMA-C/151/2016	Wakayama City Institute of Public Health	National Institute of Infectious Diseases (NIID)
EPI_ISL_264334	A/WAKAYAMA-C/14/2017	Wakayama City Institute of Public Health	National Institute of Infectious Diseases (NIID)
EPI_ISL_264335	A/YAMAGUCHI/36/2017	Yamaguchi Prefectural Institute of Public Health and Environment	National Institute of Infectious Diseases (NIID)
EPI_ISL_264337	A/KOCHI/8/2017	Kochi Public Health and Sanitation Institute	National Institute of Infectious Diseases (NIID)
EPI_ISL_264338	A/HIROSHIMA-C/2/2017	Hiroshima City Institute of Public Health	National Institute of Infectious Diseases (NIID)
EPI_ISL_264340	A/Aragon/1728/2017	Servicio de Microbiolog?a Hospital Miguel Servet	Instituto de Salud Carlos III
EPI_ISL_264341	A/Aragon/1729/2017	Servicio de Microbiolog?a Hospital Miguel Servet	Instituto de Salud Carlos III
EPI_ISL_264343	A/Aragon/1731/2017	Servicio de Microbiolog?a Hospital Miguel Servet	Instituto de Salud Carlos III
EPI_ISL_264344	A/Aragon/1732/2017	Servicio de Microbiolog?a Hospital Miguel Servet	Instituto de Salud Carlos III
EPI_ISL_264345	A/Aragon/1735/2017	Servicio de Microbiolog?a Hospital Miguel Servet	Instituto de Salud Carlos III
EPI_ISL_264348	A/Aragon/1739/2017	Servicio de Microbiolog?a Hospital Miguel Servet	Instituto de Salud Carlos III
EPI_ISL_264349	A/Aragon/1741/2017	Servicio de Microbiolog?a Hospital Miguel Servet	Instituto de Salud Carlos III
EPI_ISL_264350	A/Aragon/1742/2017	Servicio de Microbiolog?a Hospital Miguel Servet	Instituto de Salud Carlos III
EPI_ISL_264351	A/Aragon/1743/2017	Servicio de Microbiolog?a Hospital Miguel Servet	Instituto de Salud Carlos III
EPI_ISL_264352	A/Aragon/1744/2017	Servicio de Microbiolog?a Hospital Miguel Servet	Instituto de Salud Carlos III
EPI_ISL_264353	A/Aragon/1746/2017	Servicio de Microbiolog?a Hospital Miguel Servet	Instituto de Salud Carlos III
EPI_ISL_264354	A/Aragon/1748/2017	Servicio de Microbiolog?a Hospital Miguel Servet	Instituto de Salud Carlos III
EPI_ISL_264355	A/Aragon/1749/2017	Servicio de Microbiolog?a Hospital Miguel Servet	Instituto de Salud Carlos III
EPI_ISL_264357	A/PaisVasco/1225/2017	Servicio de Microbiolog?a Hospital Donostia	Instituto de Salud Carlos III
EPI_ISL_264414	A/Alaska/11/2017	Alaska State Virology Lab	Centers for Disease Control and Prevention
EPI_ISL_264415	A/Arizona/18/2017	Arizona Department of Health Services	Centers for Disease Control and Prevention
EPI_ISL_264416	A/Arkansas/17/2017	Arkansas Department of Health	Centers for Disease Control and Prevention
EPI_ISL_264417	A/California/38/2017	California Department of Health Services	Centers for Disease Control and Prevention
EPI_ISL_264418	A/Connecticut/18/2017	Connecticut Department. of Public Health	Centers for Disease Control and Prevention
EPI_ISL_264419	A/Connecticut/20/2017	Connecticut Department. of Public Health	Centers for Disease Control and Prevention
EPI_ISL_264420	A/Connecticut/21/2017	Connecticut Department. of Public Health	Centers for Disease Control and Prevention
EPI_ISL_264421	A/Florida/26/2017	Florida Department of Health-Tampa	Centers for Disease Control and Prevention
EPI_ISL_264422	A/Florida/29/2017	Florida Department of Health-Tampa	Centers for Disease Control and Prevention
EPI_ISL_264423	A/Florida/30/2017	Florida Department of Health-Tampa	Centers for Disease Control and Prevention
EPI_ISL_264424	A/Florida/31/2017	Florida Department of Health-Tampa	Centers for Disease Control and Prevention
EPI_ISL_264425	A/Florida/35/2017	Florida Department of Health-Tampa	Centers for Disease Control and Prevention
EPI_ISL_264426	A/Florida/36/2017	Florida Department of Health-Tampa	Centers for Disease Control and Prevention
EPI_ISL_264427	A/Georgia/08/2017	Georgia Public Health Laboratory	Centers for Disease Control and Prevention
EPI_ISL_264428	A/Illinois/27/2017	Indiana State Department of Health Laboratories	Centers for Disease Control and Prevention
EPI_ISL_264429	A/Illinois/29/2017	Indiana State Department of Health Laboratories	Centers for Disease Control and Prevention
EPI_ISL_264430	A/Indiana/22/2017	Indiana State Department of Health Laboratories	Centers for Disease Control and Prevention
EPI_ISL_264431	A/Indiana/23/2017	Indiana State Department of Health Laboratories	Centers for Disease Control and Prevention
EPI_ISL_264432	A/Indiana/24/2017	Indiana State Department of Health Laboratories	Centers for Disease Control and Prevention
EPI_ISL_264433	A/Iowa/16/2017	Iowa State Hygienic Laboratory	Centers for Disease Control and Prevention
EPI_ISL_264434	A/Iowa/20/2017	Iowa State Hygienic Laboratory	Centers for Disease Control and Prevention
EPI_ISL_264435	A/Iowa/21/2017	Iowa State Hygienic Laboratory	Centers for Disease Control and Prevention
EPI_ISL_264436	A/Khabarovsk/6/2017	Russian Academy of Medical Sciences	Centers for Disease Control and Prevention
EPI_ISL_264437	A/La Serena/19498/2017	Instituto de Salud Publica de Chile	Centers for Disease Control and Prevention
EPI_ISL_264438	A/Laos/F2884/2016	National Institute of Infectious Diseases (NIID)	Centers for Disease Control and Prevention
EPI_ISL_264439	A/Louisiana/02/2017	Louisiana Department of Health and Hospitals	Centers for Disease Control and Prevention
EPI_ISL_264440	A/Louisiana/26/2017	Louisiana Department of Health and Hospitals	Centers for Disease Control and Prevention
EPI_ISL_264441	A/Maldives/158/2017	Ministry of Health	Centers for Disease Control and Prevention
EPI_ISL_264442	A/Maldives/499/2017	Ministry of Health	Centers for Disease Control and Prevention
EPI_ISL_264443	A/Maryland/25/2017	Maryland Department of Health and Mental Hygiene	Centers for Disease Control and Prevention
EPI_ISL_264444	A/Maryland/29/2017	Maryland Department of Health and Mental Hygiene	Centers for Disease Control and Prevention
EPI_ISL_264445	A/Maryland/30/2017	Maryland Department of Health and Mental Hygiene	Centers for Disease Control and Prevention
EPI_ISL_264446	A/Maryland/32/2017	Maryland Department of Health and Mental Hygiene	Centers for Disease Control and Prevention
EPI_ISL_264447	A/Maryland/33/2017	Maryland Department of Health and Mental Hygiene	Centers for Disease Control and Prevention
EPI_ISL_264448	A/Maryland/34/2017	Maryland Department of Health and Mental Hygiene	Centers for Disease Control and Prevention
EPI_ISL_264449	A/Maryland/35/2017	Maryland Department of Health and Mental Hygiene	Centers for Disease Control and Prevention
EPI_ISL_264450	A/Massachusetts/12/2017	Massachusetts Department of Public Health	Centers for Disease Control and Prevention
EPI_ISL_264451	A/Massachusetts/13/2017	Massachusetts Department of Public Health	Centers for Disease Control and Prevention
EPI_ISL_264452	A/Michigan/39/2017	Michigan Department of Community Health	Centers for Disease Control and Prevention
EPI_ISL_264453	A/Michigan/51/2017	Michigan Department of Community Health	Centers for Disease Control and Prevention
EPI_ISL_264454	A/Michigan/57/2017	Michigan Department of Community Health	Centers for Disease Control and Prevention
EPI_ISL_264455	A/Michigan/58/2017	Michigan Department of Community Health	Centers for Disease Control and Prevention
EPI_ISL_264456	A/Minnesota/28/2017	Minnesota Department of Health	Centers for Disease Control and Prevention
EPI_ISL_264457	A/Minnesota/29/2017	Minnesota Department of Health	Centers for Disease Control and Prevention
EPI_ISL_264458	A/Mississippi/15/2017	Mississippi Public Health Laboratory	Centers for Disease Control and Prevention
EPI_ISL_264459	A/Mississippi/16/2017	Mississippi Public Health Laboratory	Centers for Disease Control and Prevention
EPI_ISL_264460	A/New Hampshire/20/2017	New Hampshire Public Health Laboratories	Centers for Disease Control and Prevention
EPI_ISL_264461	A/New Jersey/16/2017	New Jersey Department of Health & Senior Services	Centers for Disease Control and Prevention
EPI_ISL_264462	A/New Mexico/16/2017	New Mexico Department of Health	Centers for Disease Control and Prevention
EPI_ISL_264463	A/New York/21/2017	New York State Department of Health	Centers for Disease Control and Prevention
EPI_ISL_264464	A/New York/22/2017	New York State Department of Health	Centers for Disease Control and Prevention
EPI_ISL_264465	A/New York/27/2017	New York State Department of Health	Centers for Disease Control and Prevention
EPI_ISL_264466	A/New York/28/2017	New York State Department of Health	Centers for Disease Control and Prevention
EPI_ISL_264467	A/Ohio/11/2017	Ohio Department of Health Laboratories	Centers for Disease Control and Prevention
EPI_ISL_264468	A/Oklahoma/24/2017	Oklahoma State Department of Health	Centers for Disease Control and Prevention
EPI_ISL_264469	A/Oregon/11/2017	Oregon Public Health Laboratory	Centers for Disease Control and Prevention
EPI_ISL_264470	A/Pennsylvania/27/2017	Pennsylvania Department of Health	Centers for Disease Control and Prevention
EPI_ISL_264471	A/Punta Arenas/23595/2017	Instituto de Salud Publica de Chile	Centers for Disease Control and Prevention
EPI_ISL_264472	A/Rhode Island/12/2017	Rhode Island Department of Health	Centers for Disease Control and Prevention
EPI_ISL_264473	A/Santiago/18965/2017	Instituto de Salud Publica de Chile	Centers for Disease Control and Prevention
EPI_ISL_264474	A/Santiago/20078/2017	Instituto de Salud Publica de Chile	Centers for Disease Control and Prevention
EPI_ISL_264475	A/Santiago/21171/2017	Instituto de Salud Publica de Chile	Centers for Disease Control and Prevention
EPI_ISL_264476	A/Santiago/22719/2017	Instituto de Salud Publica de Chile	Centers for Disease Control and Prevention
EPI_ISL_264477	A/Santiago/23577/2017	Instituto de Salud Publica de Chile	Centers for Disease Control and Prevention
EPI_ISL_264478	A/South Carolina/12/2017	South Carolina Department of Health	Centers for Disease Control and Prevention
EPI_ISL_264479	A/South Carolina/12/2017	South Carolina Department of Health	Centers for Disease Control and Prevention
EPI_ISL_264480	A/South Carolina/13/2017	South Carolina Department of Health	Centers for Disease Control and Prevention
EPI_ISL_264481	A/South Carolina/13/2017	South Carolina Department of Health	Centers for Disease Control and Prevention
EPI_ISL_264482	A/Tennessee/30/2017	Tennessee Department of Health Laboratory-Nashville	Centers for Disease Control and Prevention
EPI_ISL_264483	A/Tennessee/38/2017	Tennessee Department of Health Laboratory-Nashville	Centers for Disease Control and Prevention
EPI_ISL_264484	A/Texas/106/2017	Houston Department of Health and Human Services	Centers for Disease Control and Prevention
EPI_ISL_264485	A/Texas/107/2017	Houston Department of Health and Human Services	Centers for Disease Control and Prevention
EPI_ISL_264486	A/Texas/70/2017	San Antonio Metropolitan Health	Centers for Disease Control and Prevention
EPI_ISL_264487	A/Ulaanbaatar/284/2017	National Center for Communicable Diseases	Centers for Disease Control and Prevention
EPI_ISL_264488	A/Utah/21/2017	Utah Department of Health	Centers for Disease Control and Prevention
EPI_ISL_264489	A/Washington/36/2017	Washington State Public Health Laboratory	Centers for Disease Control and Prevention
EPI_ISL_264490	A/Washington/37/2017	Washington State Public Health Laboratory	Centers for Disease Control and Prevention
EPI_ISL_264491	A/Wisconsin/39/2017	Wisconsin State Laboratory of Hygiene	Centers for Disease Control and Prevention
EPI_ISL_264492	A/Wisconsin/48/2017	Wisconsin State Laboratory of Hygiene	Centers for Disease Control and Prevention
EPI_ISL_264493	A/Wisconsin/49/2017	Wisconsin State Laboratory of Hygiene	Centers for Disease Control and Prevention
EPI_ISL_264494	A/Tocantins/448825/2017	Instituto Adolfo Lutz	Instituto Adolfo Lutz
EPI_ISL_264495	A/Tocantins/444385/2017	Instituto Adolfo Lutz	Instituto Adolfo Lutz
EPI_ISL_264496	A/Tocantins/448840/2017	Instituto Adolfo Lutz	Instituto Adolfo Lutz
EPI_ISL_264499	A/Alberta/RV3069/2016	Provincial Laboratory of Public Health for Southern Alberta	Public Health Agency of Canada (PHAC)
EPI_ISL_264500	A/Alberta/RV3071/2016	Provincial Laboratory of Public Health for Southern Alberta	Public Health Agency of Canada (PHAC)
EPI_ISL_264518	A/Alberta/RV3072/2016	Provincial Laboratory of Public Health for Southern Alberta	Public Health Agency of Canada (PHAC)
EPI_ISL_264519	A/Alberta/RV3073/2016	Provincial Laboratory of Public Health for Southern Alberta	Public Health Agency of Canada (PHAC)
EPI_ISL_264520	A/Alberta/RV3074/2016	Provincial Laboratory of Public Health for Southern Alberta	Public Health Agency of Canada (PHAC)
EPI_ISL_264521	A/Alberta/RV3075/2016	Provincial Laboratory of Public Health for Southern Alberta	Public Health Agency of Canada (PHAC)
EPI_ISL_264522	A/Alberta/RV3076/2016	Provincial Laboratory of Public Health for Southern Alberta	Public Health Agency of Canada (PHAC)
EPI_ISL_264523	A/Alberta/RV3077/2016	Provincial Laboratory of Public Health for Southern Alberta	Public Health Agency of Canada (PHAC)
EPI_ISL_264524	A/Alberta/RV3078/2016	Provincial Laboratory of Public Health for Southern Alberta	Public Health Agency of Canada (PHAC)
EPI_ISL_264525	A/Alberta/RV3094/2016	Provincial Laboratory of Public Health for Southern Alberta	Public Health Agency of Canada (PHAC)
EPI_ISL_264526	A/Alberta/RV3095/2016	Provincial Laboratory of Public Health for Southern Alberta	Public Health Agency of Canada (PHAC)
EPI_ISL_264527	A/Alberta/RV3096/2016	Provincial Laboratory of Public Health for Southern Alberta	Public Health Agency of Canada (PHAC)
EPI_ISL_264528	A/Alberta/RV3097/2016	Provincial Laboratory of Public Health for Southern Alberta	Public Health Agency of Canada (PHAC)
EPI_ISL_264529	A/Alberta/RV3099/2016	Provincial Laboratory of Public Health for Southern Alberta	Public Health Agency of Canada (PHAC)
EPI_ISL_264530	A/Alberta/RV3100/2016	Provincial Laboratory of Public Health for Southern Alberta	Public Health Agency of Canada (PHAC)
EPI_ISL_264531	A/Alberta/RV3101/2016	Provincial Laboratory of Public Health for Southern Alberta	Public Health Agency of Canada (PHAC)
EPI_ISL_264532	A/Alberta/RV3102/2016	Provincial Laboratory of Public Health for Southern Alberta	Public Health Agency of Canada (PHAC)
EPI_ISL_264533	A/Alberta/RV3103/2016	Provincial Laboratory of Public Health for Southern Alberta	Public Health Agency of Canada (PHAC)
EPI_ISL_264534	A/Alberta/RV3104/2016	Provincial Laboratory of Public Health for Southern Alberta	Public Health Agency of Canada (PHAC)
EPI_ISL_264535	A/Alberta/RV3105/2016	Provincial Laboratory of Public Health for Southern Alberta	Public Health Agency of Canada (PHAC)
EPI_ISL_264536	A/Alberta/RV3108/2016	Provincial Laboratory of Public Health for Southern Alberta	Public Health Agency of Canada (PHAC)
EPI_ISL_264537	A/Alberta/RV3110/2016	Provincial Laboratory of Public Health for Southern Alberta	Public Health Agency of Canada (PHAC)
EPI_ISL_264568	A/Mato Grosso do Sul/523791/2017	Instituto Adolfo Lutz	Instituto Adolfo Lutz
EPI_ISL_264569	A/Goias/346863/2017	Instituto Adolfo Lutz	Instituto Adolfo Lutz
EPI_ISL_264570	A/Sao Paulo/419512/2017	Instituto Adolfo Lutz	Instituto Adolfo Lutz
EPI_ISL_264571	A/Sao Paulo/428610/2017	Instituto Adolfo Lutz	Instituto Adolfo Lutz
EPI_ISL_264572	A/Sao Paulo/446890/2017	Instituto Adolfo Lutz	Instituto Adolfo Lutz
EPI_ISL_264573	A/Sao Paulo/461770/2017	Instituto Adolfo Lutz	Instituto Adolfo Lutz
EPI_ISL_264579	A/Alberta/RV3112/2016	Provincial Laboratory of Public Health for Southern Alberta	Public Health Agency of Canada (PHAC)
EPI_ISL_264580	A/Alberta/RV3113/2016	Provincial Laboratory of Public Health for Southern Alberta	Public Health Agency of Canada (PHAC)
EPI_ISL_264581	A/Alberta/RV3114/2016	Provincial Laboratory of Public Health for Southern Alberta	Public Health Agency of Canada (PHAC)
EPI_ISL_264582	A/Alberta/RV3130/2016	Provincial Laboratory of Public Health for Southern Alberta	Public Health Agency of Canada (PHAC)
EPI_ISL_264583	A/Alberta/RV3131/2016	Provincial Laboratory of Public Health for Southern Alberta	Public Health Agency of Canada (PHAC)
EPI_ISL_264584	A/Alberta/RV3132/2016	Provincial Laboratory of Public Health for Southern Alberta	Public Health Agency of Canada (PHAC)
EPI_ISL_264585	A/Alberta/RV3171/2016	Provincial Laboratory of Public Health for Southern Alberta	Public Health Agency of Canada (PHAC)
EPI_ISL_264586	A/Alberta/RV3175/2016	Provincial Laboratory of Public Health for Southern Alberta	Public Health Agency of Canada (PHAC)
EPI_ISL_264587	A/Alberta/RV3176/2016	Provincial Laboratory of Public Health for Southern Alberta	Public Health Agency of Canada (PHAC)
EPI_ISL_264588	A/Alberta/RV3177/2016	Provincial Laboratory of Public Health for Southern Alberta	Public Health Agency of Canada (PHAC)
EPI_ISL_264589	A/Alberta/RV3202/2016	Provincial Laboratory of Public Health for Southern Alberta	Public Health Agency of Canada (PHAC)
EPI_ISL_264590	A/Alberta/RV3203/2016	Provincial Laboratory of Public Health for Southern Alberta	Public Health Agency of Canada (PHAC)
EPI_ISL_264591	A/Alberta/RV3204/2016	Provincial Laboratory of Public Health for Southern Alberta	Public Health Agency of Canada (PHAC)
EPI_ISL_264592	A/Alberta/RV3206/2016	Provincial Laboratory of Public Health for Southern Alberta	Public Health Agency of Canada (PHAC)
EPI_ISL_264593	A/Alberta/RV3207/2016	Provincial Laboratory of Public Health for Southern Alberta	Public Health Agency of Canada (PHAC)
EPI_ISL_264594	A/Alberta/RV3208/2016	Provincial Laboratory of Public Health for Southern Alberta	Public Health Agency of Canada (PHAC)
EPI_ISL_264595	A/Alberta/RV3209/2016	Provincial Laboratory of Public Health for Southern Alberta	Public Health Agency of Canada (PHAC)
EPI_ISL_264596	A/Alberta/RV3210/2016	Provincial Laboratory of Public Health for Southern Alberta	Public Health Agency of Canada (PHAC)
EPI_ISL_264597	A/Alberta/RV3211/2016	Provincial Laboratory of Public Health for Southern Alberta	Public Health Agency of Canada (PHAC)
EPI_ISL_264598	A/Alberta/RV3212/2016	Provincial Laboratory of Public Health for Southern Alberta	Public Health Agency of Canada (PHAC)
EPI_ISL_264599	A/Alberta/RV3213/2016	Provincial Laboratory of Public Health for Southern Alberta	Public Health Agency of Canada (PHAC)
EPI_ISL_264600	A/Alberta/RV3214/2016	Provincial Laboratory of Public Health for Southern Alberta	Public Health Agency of Canada (PHAC)
EPI_ISL_264601	A/Alberta/RV3228/2016	Provincial Laboratory of Public Health for Southern Alberta	Public Health Agency of Canada (PHAC)
EPI_ISL_264602	A/Alberta/RV3229/2016	Provincial Laboratory of Public Health for Southern Alberta	Public Health Agency of Canada (PHAC)
EPI_ISL_264603	A/Alberta/RV3230/2016	Provincial Laboratory of Public Health for Southern Alberta	Public Health Agency of Canada (PHAC)
EPI_ISL_264604	A/Alberta/RV0015/2017	Provincial Laboratory of Public Health for Southern Alberta	Public Health Agency of Canada (PHAC)
EPI_ISL_264605	A/Alberta/RV0016/2017	Provincial Laboratory of Public Health for Southern Alberta	Public Health Agency of Canada (PHAC)
EPI_ISL_264606	A/Alberta/RV0017/2017	Provincial Laboratory of Public Health for Southern Alberta	Public Health Agency of Canada (PHAC)
EPI_ISL_264607	A/Alberta/RV0018/2017	Provincial Laboratory of Public Health for Southern Alberta	Public Health Agency of Canada (PHAC)
EPI_ISL_264608	A/Alberta/RV0019/2017	Provincial Laboratory of Public Health for Southern Alberta	Public Health Agency of Canada (PHAC)
EPI_ISL_264609	A/Alberta/RV0020/2017	Provincial Laboratory of Public Health for Southern Alberta	Public Health Agency of Canada (PHAC)
EPI_ISL_264610	A/Alberta/RV0021/2017	Provincial Laboratory of Public Health for Southern Alberta	Public Health Agency of Canada (PHAC)
EPI_ISL_264611	A/Alberta/RV0022/2017	Provincial Laboratory of Public Health for Southern Alberta	Public Health Agency of Canada (PHAC)
EPI_ISL_264612	A/Alberta/RV0023/2017	Provincial Laboratory of Public Health for Southern Alberta	Public Health Agency of Canada (PHAC)
EPI_ISL_264613	A/Alberta/RV0024/2017	Provincial Laboratory of Public Health for Southern Alberta	Public Health Agency of Canada (PHAC)
EPI_ISL_264614	A/Alberta/RV0025/2017	Provincial Laboratory of Public Health for Southern Alberta	Public Health Agency of Canada (PHAC)
EPI_ISL_264615	A/Alberta/RV0026/2017	Provincial Laboratory of Public Health for Southern Alberta	Public Health Agency of Canada (PHAC)
EPI_ISL_264616	A/Alberta/RV0027/2017	Provincial Laboratory of Public Health for Southern Alberta	Public Health Agency of Canada (PHAC)
EPI_ISL_264617	A/Alberta/RV0028/2017	Provincial Laboratory of Public Health for Southern Alberta	Public Health Agency of Canada (PHAC)
EPI_ISL_264618	A/Alberta/RV0029/2017	Provincial Laboratory of Public Health for Southern Alberta	Public Health Agency of Canada (PHAC)
EPI_ISL_264619	A/Alberta/RV0030/2017	Provincial Laboratory of Public Health for Southern Alberta	Public Health Agency of Canada (PHAC)
EPI_ISL_264620	A/Alberta/RV0031/2017	Provincial Laboratory of Public Health for Southern Alberta	Public Health Agency of Canada (PHAC)
EPI_ISL_264621	A/Alberta/RV0032/2017	Provincial Laboratory of Public Health for Southern Alberta	Public Health Agency of Canada (PHAC)
EPI_ISL_264622	A/Alberta/RV0033/2017	Provincial Laboratory of Public Health for Southern Alberta	Public Health Agency of Canada (PHAC)
EPI_ISL_264623	A/Alberta/RV0034/2017	Provincial Laboratory of Public Health for Southern Alberta	Public Health Agency of Canada (PHAC)
EPI_ISL_264624	A/Alberta/RV0035/2017	Provincial Laboratory of Public Health for Southern Alberta	Public Health Agency of Canada (PHAC)
EPI_ISL_264625	A/Alberta/RV0036/2017	Provincial Laboratory of Public Health for Southern Alberta	Public Health Agency of Canada (PHAC)
EPI_ISL_264626	A/Alberta/RV0037/2017	Provincial Laboratory of Public Health for Southern Alberta	Public Health Agency of Canada (PHAC)
EPI_ISL_264627	A/Alberta/RV0038/2017	Provincial Laboratory of Public Health for Southern Alberta	Public Health Agency of Canada (PHAC)
EPI_ISL_264628	A/Alberta/RV0039/2017	Provincial Laboratory of Public Health for Southern Alberta	Public Health Agency of Canada (PHAC)
EPI_ISL_264629	A/Alberta/RV0040/2017	Provincial Laboratory of Public Health for Southern Alberta	Public Health Agency of Canada (PHAC)
EPI_ISL_264630	A/Alberta/RV0041/2017	Provincial Laboratory of Public Health for Southern Alberta	Public Health Agency of Canada (PHAC)
EPI_ISL_264631	A/Alberta/RV0042/2017	Provincial Laboratory of Public Health for Southern Alberta	Public Health Agency of Canada (PHAC)
EPI_ISL_264632	A/Alberta/RV0043/2017	Provincial Laboratory of Public Health for Southern Alberta	Public Health Agency of Canada (PHAC)
EPI_ISL_264633	A/Alberta/RV0044/2017	Provincial Laboratory of Public Health for Southern Alberta	Public Health Agency of Canada (PHAC)
EPI_ISL_264634	A/Alberta/RV0045/2017	Provincial Laboratory of Public Health for Southern Alberta	Public Health Agency of Canada (PHAC)
EPI_ISL_264635	A/Alberta/RV0046/2017	Provincial Laboratory of Public Health for Southern Alberta	Public Health Agency of Canada (PHAC)
EPI_ISL_264636	A/Alberta/RV0047/2017	Provincial Laboratory of Public Health for Southern Alberta	Public Health Agency of Canada (PHAC)
EPI_ISL_264637	A/Alberta/RV0048/2017	Provincial Laboratory of Public Health for Southern Alberta	Public Health Agency of Canada (PHAC)
EPI_ISL_264638	A/Alberta/RV0049/2017	Provincial Laboratory of Public Health for Southern Alberta	Public Health Agency of Canada (PHAC)
EPI_ISL_264639	A/Alberta/RV0050/2017	Provincial Laboratory of Public Health for Southern Alberta	Public Health Agency of Canada (PHAC)
EPI_ISL_264640	A/Alberta/RV0051/2017	Provincial Laboratory of Public Health for Southern Alberta	Public Health Agency of Canada (PHAC)
EPI_ISL_264641	A/Alberta/RV0052/2017	Provincial Laboratory of Public Health for Southern Alberta	Public Health Agency of Canada (PHAC)
EPI_ISL_264642	A/Alberta/RV0053/2017	Provincial Laboratory of Public Health for Southern Alberta	Public Health Agency of Canada (PHAC)
EPI_ISL_264643	A/Alberta/RV0054/2017	Provincial Laboratory of Public Health for Southern Alberta	Public Health Agency of Canada (PHAC)
EPI_ISL_264644	A/Alberta/RV0055/2017	Provincial Laboratory of Public Health for Southern Alberta	Public Health Agency of Canada (PHAC)
EPI_ISL_264645	A/Alberta/RV0056/2017	Provincial Laboratory of Public Health for Southern Alberta	Public Health Agency of Canada (PHAC)
EPI_ISL_264646	A/Alberta/RV0057/2017	Provincial Laboratory of Public Health for Southern Alberta	Public Health Agency of Canada (PHAC)
EPI_ISL_264647	A/Alberta/RV0058/2017	Provincial Laboratory of Public Health for Southern Alberta	Public Health Agency of Canada (PHAC)
EPI_ISL_264648	A/Alberta/RV0059/2017	Provincial Laboratory of Public Health for Southern Alberta	Public Health Agency of Canada (PHAC)
EPI_ISL_264649	A/Alberta/RV0060/2017	Provincial Laboratory of Public Health for Southern Alberta	Public Health Agency of Canada (PHAC)
EPI_ISL_264650	A/Alberta/RV0061/2017	Provincial Laboratory of Public Health for Southern Alberta	Public Health Agency of Canada (PHAC)
EPI_ISL_264651	A/Alberta/RV0062/2017	Provincial Laboratory of Public Health for Southern Alberta	Public Health Agency of Canada (PHAC)
EPI_ISL_264652	A/Alberta/RV0063/2017	Provincial Laboratory of Public Health for Southern Alberta	Public Health Agency of Canada (PHAC)
EPI_ISL_264653	A/Alberta/RV0064/2017	Provincial Laboratory of Public Health for Southern Alberta	Public Health Agency of Canada (PHAC)
EPI_ISL_264654	A/Alberta/RV0065/2017	Provincial Laboratory of Public Health for Southern Alberta	Public Health Agency of Canada (PHAC)
EPI_ISL_264655	A/Alberta/RV0066/2017	Provincial Laboratory of Public Health for Southern Alberta	Public Health Agency of Canada (PHAC)
EPI_ISL_264656	A/Alberta/RV0067/2017	Provincial Laboratory of Public Health for Southern Alberta	Public Health Agency of Canada (PHAC)
EPI_ISL_264657	A/Alberta/RV0068/2017	Provincial Laboratory of Public Health for Southern Alberta	Public Health Agency of Canada (PHAC)
EPI_ISL_264658	A/Alberta/RV0069/2017	Provincial Laboratory of Public Health for Southern Alberta	Public Health Agency of Canada (PHAC)
EPI_ISL_264659	A/Alberta/RV0070/2017	Provincial Laboratory of Public Health for Southern Alberta	Public Health Agency of Canada (PHAC)
EPI_ISL_264660	A/Alberta/RV0071/2017	Provincial Laboratory of Public Health for Southern Alberta	Public Health Agency of Canada (PHAC)
EPI_ISL_264661	A/Alberta/RV0072/2017	Provincial Laboratory of Public Health for Southern Alberta	Public Health Agency of Canada (PHAC)
EPI_ISL_264662	A/Alberta/RV0073/2017	Provincial Laboratory of Public Health for Southern Alberta	Public Health Agency of Canada (PHAC)
EPI_ISL_264663	A/Alberta/RV0074/2017	Provincial Laboratory of Public Health for Southern Alberta	Public Health Agency of Canada (PHAC)
EPI_ISL_264664	A/Alberta/RV0255/2017	Provincial Laboratory of Public Health for Southern Alberta	Public Health Agency of Canada (PHAC)
EPI_ISL_264665	A/Alberta/RV0256/2017	Provincial Laboratory of Public Health for Southern Alberta	Public Health Agency of Canada (PHAC)
EPI_ISL_264666	A/Alberta/RV0257/2017	Provincial Laboratory of Public Health for Southern Alberta	Public Health Agency of Canada (PHAC)
EPI_ISL_264667	A/Alberta/RV0258/2017	Provincial Laboratory of Public Health for Southern Alberta	Public Health Agency of Canada (PHAC)
EPI_ISL_264668	A/Alberta/RV0259/2017	Provincial Laboratory of Public Health for Southern Alberta	Public Health Agency of Canada (PHAC)
EPI_ISL_264669	A/Alberta/RV0260/2017	Provincial Laboratory of Public Health for Southern Alberta	Public Health Agency of Canada (PHAC)
EPI_ISL_264670	A/Alberta/RV0261/2017	Provincial Laboratory of Public Health for Southern Alberta	Public Health Agency of Canada (PHAC)
EPI_ISL_264671	A/Alberta/RV0262/2017	Provincial Laboratory of Public Health for Southern Alberta	Public Health Agency of Canada (PHAC)
EPI_ISL_264672	A/Alberta/RV0263/2017	Provincial Laboratory of Public Health for Southern Alberta	Public Health Agency of Canada (PHAC)
EPI_ISL_264673	A/Alberta/RV0264/2017	Provincial Laboratory of Public Health for Southern Alberta	Public Health Agency of Canada (PHAC)
EPI_ISL_264674	A/Alberta/RV0265/2017	Provincial Laboratory of Public Health for Southern Alberta	Public Health Agency of Canada (PHAC)
EPI_ISL_264675	A/Alberta/RV0266/2017	Provincial Laboratory of Public Health for Southern Alberta	Public Health Agency of Canada (PHAC)
EPI_ISL_264676	A/Alberta/RV0267/2017	Provincial Laboratory of Public Health for Southern Alberta	Public Health Agency of Canada (PHAC)
EPI_ISL_264677	A/Alberta/RV0268/2017	Provincial Laboratory of Public Health for Southern Alberta	Public Health Agency of Canada (PHAC)
EPI_ISL_264678	A/Alberta/RV0269/2017	Provincial Laboratory of Public Health for Southern Alberta	Public Health Agency of Canada (PHAC)
EPI_ISL_264679	A/Alberta/RV0270/2017	Provincial Laboratory of Public Health for Southern Alberta	Public Health Agency of Canada (PHAC)
EPI_ISL_264680	A/Alberta/RV0271/2017	Provincial Laboratory of Public Health for Southern Alberta	Public Health Agency of Canada (PHAC)
EPI_ISL_264681	A/Alberta/RV0272/2017	Provincial Laboratory of Public Health for Southern Alberta	Public Health Agency of Canada (PHAC)
EPI_ISL_264682	A/Alberta/RV0273/2017	Provincial Laboratory of Public Health for Southern Alberta	Public Health Agency of Canada (PHAC)
EPI_ISL_264683	A/Alberta/RV0274/2017	Provincial Laboratory of Public Health for Southern Alberta	Public Health Agency of Canada (PHAC)
EPI_ISL_264684	A/Alberta/RV0275/2017	Provincial Laboratory of Public Health for Southern Alberta	Public Health Agency of Canada (PHAC)
EPI_ISL_264685	A/Alberta/RV0276/2017	Provincial Laboratory of Public Health for Southern Alberta	Public Health Agency of Canada (PHAC)
EPI_ISL_264686	A/Alberta/RV0277/2017	Provincial Laboratory of Public Health for Southern Alberta	Public Health Agency of Canada (PHAC)
EPI_ISL_264687	A/Alberta/RV0278/2017	Provincial Laboratory of Public Health for Southern Alberta	Public Health Agency of Canada (PHAC)
EPI_ISL_264688	A/Alberta/RV0279/2017	Provincial Laboratory of Public Health for Southern Alberta	Public Health Agency of Canada (PHAC)
EPI_ISL_264689	A/Alberta/RV0280/2017	Provincial Laboratory of Public Health for Southern Alberta	Public Health Agency of Canada (PHAC)
EPI_ISL_264690	A/Alberta/RV0281/2017	Provincial Laboratory of Public Health for Southern Alberta	Public Health Agency of Canada (PHAC)
EPI_ISL_264691	A/Alberta/RV0282/2017	Provincial Laboratory of Public Health for Southern Alberta	Public Health Agency of Canada (PHAC)
EPI_ISL_264692	A/Alberta/RV0283/2017	Provincial Laboratory of Public Health for Southern Alberta	Public Health Agency of Canada (PHAC)
EPI_ISL_264693	A/Alberta/RV0284/2017	Provincial Laboratory of Public Health for Southern Alberta	Public Health Agency of Canada (PHAC)
EPI_ISL_264694	A/Alberta/RV0285/2017	Provincial Laboratory of Public Health for Southern Alberta	Public Health Agency of Canada (PHAC)
EPI_ISL_264695	A/Alberta/RV0286/2017	Provincial Laboratory of Public Health for Southern Alberta	Public Health Agency of Canada (PHAC)
EPI_ISL_264696	A/Alberta/RV0287/2017	Provincial Laboratory of Public Health for Southern Alberta	Public Health Agency of Canada (PHAC)
EPI_ISL_264697	A/Alberta/RV0288/2017	Provincial Laboratory of Public Health for Southern Alberta	Public Health Agency of Canada (PHAC)
EPI_ISL_264698	A/Alberta/RV0405/2017	Provincial Laboratory of Public Health for Southern Alberta	Public Health Agency of Canada (PHAC)
EPI_ISL_264699	A/Alberta/RV0406/2017	Provincial Laboratory of Public Health for Southern Alberta	Public Health Agency of Canada (PHAC)
EPI_ISL_264700	A/Alberta/RV0407/2017	Provincial Laboratory of Public Health for Southern Alberta	Public Health Agency of Canada (PHAC)
EPI_ISL_264701	A/Alberta/RV0408/2017	Provincial Laboratory of Public Health for Southern Alberta	Public Health Agency of Canada (PHAC)
EPI_ISL_264702	A/Alberta/RV0409/2017	Provincial Laboratory of Public Health for Southern Alberta	Public Health Agency of Canada (PHAC)
EPI_ISL_264703	A/Alberta/RV0410/2017	Provincial Laboratory of Public Health for Southern Alberta	Public Health Agency of Canada (PHAC)
EPI_ISL_264704	A/Alberta/RV0411/2017	Provincial Laboratory of Public Health for Southern Alberta	Public Health Agency of Canada (PHAC)
EPI_ISL_264705	A/Alberta/RV0412/2017	Provincial Laboratory of Public Health for Southern Alberta	Public Health Agency of Canada (PHAC)
EPI_ISL_264706	A/Alberta/RV0413/2017	Provincial Laboratory of Public Health for Southern Alberta	Public Health Agency of Canada (PHAC)
EPI_ISL_264707	A/Alberta/RV0414/2017	Provincial Laboratory of Public Health for Southern Alberta	Public Health Agency of Canada (PHAC)
EPI_ISL_264708	A/Alberta/RV0415/2017	Provincial Laboratory of Public Health for Southern Alberta	Public Health Agency of Canada (PHAC)
EPI_ISL_264709	A/Alberta/RV0473/2017	Provincial Laboratory of Public Health for Southern Alberta	Public Health Agency of Canada (PHAC)
EPI_ISL_264710	A/Alberta/RV0474/2017	Provincial Laboratory of Public Health for Southern Alberta	Public Health Agency of Canada (PHAC)
EPI_ISL_264711	A/Alberta/RV0651/2017	Provincial Laboratory of Public Health for Southern Alberta	Public Health Agency of Canada (PHAC)
EPI_ISL_264712	A/Alberta/RV0652/2017	Provincial Laboratory of Public Health for Southern Alberta	Public Health Agency of Canada (PHAC)
EPI_ISL_264713	A/Alberta/RV0653/2017	Provincial Laboratory of Public Health for Southern Alberta	Public Health Agency of Canada (PHAC)
EPI_ISL_264714	A/Alberta/RV0654/2017	Provincial Laboratory of Public Health for Southern Alberta	Public Health Agency of Canada (PHAC)
EPI_ISL_264715	A/Alberta/RV0655/2017	Provincial Laboratory of Public Health for Southern Alberta	Public Health Agency of Canada (PHAC)
EPI_ISL_264716	A/Alberta/RV0656/2017	Provincial Laboratory of Public Health for Southern Alberta	Public Health Agency of Canada (PHAC)
EPI_ISL_264717	A/Alberta/RV0658/2017	Provincial Laboratory of Public Health for Southern Alberta	Public Health Agency of Canada (PHAC)
EPI_ISL_264718	A/Alberta/RV0659/2017	Provincial Laboratory of Public Health for Southern Alberta	Public Health Agency of Canada (PHAC)
EPI_ISL_264719	A/Alberta/RV0660/2017	Provincial Laboratory of Public Health for Southern Alberta	Public Health Agency of Canada (PHAC)
EPI_ISL_264720	A/Alberta/RV0661/2017	Provincial Laboratory of Public Health for Southern Alberta	Public Health Agency of Canada (PHAC)
EPI_ISL_264721	A/Alberta/RV0662/2017	Provincial Laboratory of Public Health for Southern Alberta	Public Health Agency of Canada (PHAC)
EPI_ISL_264722	A/Alberta/RV0663/2017	Provincial Laboratory of Public Health for Southern Alberta	Public Health Agency of Canada (PHAC)
EPI_ISL_264723	A/Alberta/RV0664/2017	Provincial Laboratory of Public Health for Southern Alberta	Public Health Agency of Canada (PHAC)
EPI_ISL_264724	A/Alberta/RV0665/2017	Provincial Laboratory of Public Health for Southern Alberta	Public Health Agency of Canada (PHAC)
EPI_ISL_264725	A/Alberta/RV0666/2017	Provincial Laboratory of Public Health for Southern Alberta	Public Health Agency of Canada (PHAC)
EPI_ISL_264726	A/Alberta/RV0667/2017	Provincial Laboratory of Public Health for Southern Alberta	Public Health Agency of Canada (PHAC)
EPI_ISL_264727	A/Alberta/RV0668/2017	Provincial Laboratory of Public Health for Southern Alberta	Public Health Agency of Canada (PHAC)
EPI_ISL_264728	A/Alberta/RV0669/2017	Provincial Laboratory of Public Health for Southern Alberta	Public Health Agency of Canada (PHAC)
EPI_ISL_264729	A/Alberta/RV0671/2017	Provincial Laboratory of Public Health for Southern Alberta	Public Health Agency of Canada (PHAC)
EPI_ISL_264730	A/Alberta/RV0672/2017	Provincial Laboratory of Public Health for Southern Alberta	Public Health Agency of Canada (PHAC)
EPI_ISL_264731	A/Alberta/RV0673/2017	Provincial Laboratory of Public Health for Southern Alberta	Public Health Agency of Canada (PHAC)
EPI_ISL_264732	A/Alberta/RV0674/2017	Provincial Laboratory of Public Health for Southern Alberta	Public Health Agency of Canada (PHAC)
EPI_ISL_264733	A/Alberta/RV0675/2017	Provincial Laboratory of Public Health for Southern Alberta	Public Health Agency of Canada (PHAC)
EPI_ISL_264734	A/Alberta/RV0676/2017	Provincial Laboratory of Public Health for Southern Alberta	Public Health Agency of Canada (PHAC)
EPI_ISL_264735	A/Alberta/RV0677/2017	Provincial Laboratory of Public Health for Southern Alberta	Public Health Agency of Canada (PHAC)
EPI_ISL_264736	A/Alberta/RV0784/2017	Provincial Laboratory of Public Health for Southern Alberta	Public Health Agency of Canada (PHAC)
EPI_ISL_264737	A/Alberta/RV0785/2017	Provincial Laboratory of Public Health for Southern Alberta	Public Health Agency of Canada (PHAC)
EPI_ISL_264738	A/Alberta/RV0935/2017	Provincial Laboratory of Public Health for Southern Alberta	Public Health Agency of Canada (PHAC)
EPI_ISL_264739	A/Alberta/RV1252/2017	Provincial Laboratory of Public Health for Southern Alberta	Public Health Agency of Canada (PHAC)
EPI_ISL_264740	A/Alberta/RV1253/2017	Provincial Laboratory of Public Health for Southern Alberta	Public Health Agency of Canada (PHAC)
EPI_ISL_264741	A/Alberta/RV1254/2017	Provincial Laboratory of Public Health for Southern Alberta	Public Health Agency of Canada (PHAC)
EPI_ISL_264742	A/Alberta/RV1255/2017	Provincial Laboratory of Public Health for Southern Alberta	Public Health Agency of Canada (PHAC)
EPI_ISL_264743	A/Alberta/RV1256/2017	Provincial Laboratory of Public Health for Southern Alberta	Public Health Agency of Canada (PHAC)
EPI_ISL_264744	A/Alberta/RV1257/2017	Provincial Laboratory of Public Health for Southern Alberta	Public Health Agency of Canada (PHAC)
EPI_ISL_264745	A/Alberta/RV1258/2017	Provincial Laboratory of Public Health for Southern Alberta	Public Health Agency of Canada (PHAC)
EPI_ISL_264746	A/Alberta/RV1259/2017	Provincial Laboratory of Public Health for Southern Alberta	Public Health Agency of Canada (PHAC)
EPI_ISL_264747	A/Alberta/RV1261/2017	Provincial Laboratory of Public Health for Southern Alberta	Public Health Agency of Canada (PHAC)
EPI_ISL_264748	A/Alberta/RV1262/2017	Provincial Laboratory of Public Health for Southern Alberta	Public Health Agency of Canada (PHAC)
EPI_ISL_264749	A/Alberta/RV1263/2017	Provincial Laboratory of Public Health for Southern Alberta	Public Health Agency of Canada (PHAC)
EPI_ISL_264750	A/Alberta/RV1264/2017	Provincial Laboratory of Public Health for Southern Alberta	Public Health Agency of Canada (PHAC)
EPI_ISL_264751	A/Alberta/RV1265/2017	Provincial Laboratory of Public Health for Southern Alberta	Public Health Agency of Canada (PHAC)
EPI_ISL_264752	A/Alberta/RV1267/2017	Provincial Laboratory of Public Health for Southern Alberta	Public Health Agency of Canada (PHAC)
EPI_ISL_264753	A/Alberta/RV1268/2017	Provincial Laboratory of Public Health for Southern Alberta	Public Health Agency of Canada (PHAC)
EPI_ISL_264754	A/Alberta/RV1344/2017	Provincial Laboratory of Public Health for Southern Alberta	Public Health Agency of Canada (PHAC)
EPI_ISL_264755	A/Alberta/RV1487/2017	Provincial Laboratory of Public Health for Southern Alberta	Public Health Agency of Canada (PHAC)
EPI_ISL_264756	A/Alberta/RV1532/2017	Provincial Laboratory of Public Health for Southern Alberta	Public Health Agency of Canada (PHAC)
EPI_ISL_264757	A/Alberta/RV1540/2017	Provincial Laboratory of Public Health for Southern Alberta	Public Health Agency of Canada (PHAC)
EPI_ISL_264758	A/Alberta/RV1669/2017	Provincial Laboratory of Public Health for Southern Alberta	Public Health Agency of Canada (PHAC)
EPI_ISL_264762	A/British Columbia/RV3137/2016	B.C. Centre for Disease Control	Public Health Agency of Canada (PHAC)
EPI_ISL_264763	A/British Columbia/RV3138/2016	B.C. Centre for Disease Control	Public Health Agency of Canada (PHAC)
EPI_ISL_264764	A/British Columbia/RV3139/2016	B.C. Centre for Disease Control	Public Health Agency of Canada (PHAC)
EPI_ISL_264765	A/British Columbia/RV3140/2016	B.C. Centre for Disease Control	Public Health Agency of Canada (PHAC)
EPI_ISL_264766	A/British Columbia/RV3141/2016	B.C. Centre for Disease Control	Public Health Agency of Canada (PHAC)
EPI_ISL_264767	A/British Columbia/RV3142/2016	B.C. Centre for Disease Control	Public Health Agency of Canada (PHAC)
EPI_ISL_264768	A/British Columbia/RV3143/2016	B.C. Centre for Disease Control	Public Health Agency of Canada (PHAC)
EPI_ISL_264769	A/British Columbia/RV3145/2016	B.C. Centre for Disease Control	Public Health Agency of Canada (PHAC)
EPI_ISL_264770	A/British Columbia/RV3146/2016	B.C. Centre for Disease Control	Public Health Agency of Canada (PHAC)
EPI_ISL_264771	A/British Columbia/RV3149/2016	B.C. Centre for Disease Control	Public Health Agency of Canada (PHAC)
EPI_ISL_264772	A/British Columbia/RV3150/2016	B.C. Centre for Disease Control	Public Health Agency of Canada (PHAC)
EPI_ISL_264773	A/British Columbia/RV3151/2016	B.C. Centre for Disease Control	Public Health Agency of Canada (PHAC)
EPI_ISL_264774	A/British Columbia/RV3152/2016	B.C. Centre for Disease Control	Public Health Agency of Canada (PHAC)
EPI_ISL_264775	A/British Columbia/RV3153/2016	B.C. Centre for Disease Control	Public Health Agency of Canada (PHAC)
EPI_ISL_264776	A/British Columbia/RV3155/2016	B.C. Centre for Disease Control	Public Health Agency of Canada (PHAC)
EPI_ISL_264777	A/British Columbia/RV3156/2016	B.C. Centre for Disease Control	Public Health Agency of Canada (PHAC)
EPI_ISL_264778	A/British Columbia/RV3247/2016	B.C. Centre for Disease Control	Public Health Agency of Canada (PHAC)
EPI_ISL_264779	A/British Columbia/RV3248/2016	B.C. Centre for Disease Control	Public Health Agency of Canada (PHAC)
EPI_ISL_264780	A/British Columbia/RV3249/2016	B.C. Centre for Disease Control	Public Health Agency of Canada (PHAC)
EPI_ISL_264781	A/British Columbia/RV3250/2016	B.C. Centre for Disease Control	Public Health Agency of Canada (PHAC)
EPI_ISL_264782	A/British Columbia/RV3251/2016	B.C. Centre for Disease Control	Public Health Agency of Canada (PHAC)
EPI_ISL_264783	A/British Columbia/RV3252/2016	B.C. Centre for Disease Control	Public Health Agency of Canada (PHAC)
EPI_ISL_264784	A/British Columbia/RV3253/2016	B.C. Centre for Disease Control	Public Health Agency of Canada (PHAC)
EPI_ISL_264785	A/British Columbia/RV3254/2016	B.C. Centre for Disease Control	Public Health Agency of Canada (PHAC)
EPI_ISL_264786	A/British Columbia/RV3255/2016	B.C. Centre for Disease Control	Public Health Agency of Canada (PHAC)
EPI_ISL_264787	A/British Columbia/RV3256/2016	B.C. Centre for Disease Control	Public Health Agency of Canada (PHAC)
EPI_ISL_264788	A/British Columbia/RV3257/2016	B.C. Centre for Disease Control	Public Health Agency of Canada (PHAC)
EPI_ISL_264789	A/British Columbia/RV3258/2016	B.C. Centre for Disease Control	Public Health Agency of Canada (PHAC)
EPI_ISL_264790	A/British Columbia/RV3259/2016	B.C. Centre for Disease Control	Public Health Agency of Canada (PHAC)
EPI_ISL_264791	A/British Columbia/RV3260/2016	B.C. Centre for Disease Control	Public Health Agency of Canada (PHAC)
EPI_ISL_264792	A/British Columbia/RV3261/2016	B.C. Centre for Disease Control	Public Health Agency of Canada (PHAC)
EPI_ISL_264793	A/British Columbia/RV3262/2016	B.C. Centre for Disease Control	Public Health Agency of Canada (PHAC)
EPI_ISL_264794	A/British Columbia/RV3263/2016	B.C. Centre for Disease Control	Public Health Agency of Canada (PHAC)
EPI_ISL_264795	A/British Columbia/RV3264/2016	B.C. Centre for Disease Control	Public Health Agency of Canada (PHAC)
EPI_ISL_264796	A/British Columbia/RV0178/2017	B.C. Centre for Disease Control	Public Health Agency of Canada (PHAC)
EPI_ISL_264797	A/British Columbia/RV0179/2017	B.C. Centre for Disease Control	Public Health Agency of Canada (PHAC)
EPI_ISL_264798	A/British Columbia/RV0180/2017	B.C. Centre for Disease Control	Public Health Agency of Canada (PHAC)
EPI_ISL_264799	A/British Columbia/RV0181/2017	B.C. Centre for Disease Control	Public Health Agency of Canada (PHAC)
EPI_ISL_264800	A/British Columbia/RV0182/2017	B.C. Centre for Disease Control	Public Health Agency of Canada (PHAC)
EPI_ISL_264801	A/British Columbia/RV0183/2017	B.C. Centre for Disease Control	Public Health Agency of Canada (PHAC)
EPI_ISL_264802	A/British Columbia/RV3154/2016	B.C. Centre for Disease Control	Public Health Agency of Canada (PHAC)
EPI_ISL_264814	A/Manitoba/RV3116/2016		Public Health Agency of Canada (PHAC)
EPI_ISL_264815	A/Manitoba/RV3162/2016		Public Health Agency of Canada (PHAC)
EPI_ISL_264816	A/Manitoba/RV3200/2016		Public Health Agency of Canada (PHAC)
EPI_ISL_264817	A/Manitoba/RV3225/2016		Public Health Agency of Canada (PHAC)
EPI_ISL_264818	A/Manitoba/RV3226/2016		Public Health Agency of Canada (PHAC)
EPI_ISL_264819	A/Manitoba/RV3297/2016		Public Health Agency of Canada (PHAC)
EPI_ISL_264820	A/Manitoba/RV0134/2017		Public Health Agency of Canada (PHAC)
EPI_ISL_264821	A/Manitoba/RV0135/2017		Public Health Agency of Canada (PHAC)
EPI_ISL_264822	A/Manitoba/RV0136/2017		Public Health Agency of Canada (PHAC)
EPI_ISL_264823	A/Manitoba/RV0137/2017		Public Health Agency of Canada (PHAC)
EPI_ISL_264824	A/Manitoba/RV0138/2017		Public Health Agency of Canada (PHAC)
EPI_ISL_264825	A/Manitoba/RV0139/2017		Public Health Agency of Canada (PHAC)
EPI_ISL_264826	A/Manitoba/RV0186/2017		Public Health Agency of Canada (PHAC)
EPI_ISL_264827	A/Manitoba/RV0403/2017		Public Health Agency of Canada (PHAC)
EPI_ISL_264828	A/Manitoba/RV0471/2017		Public Health Agency of Canada (PHAC)
EPI_ISL_264829	A/Manitoba/RV0472/2017		Public Health Agency of Canada (PHAC)
EPI_ISL_264830	A/Manitoba/RV0546/2017		Public Health Agency of Canada (PHAC)
EPI_ISL_264831	A/Manitoba/RV0547/2017		Public Health Agency of Canada (PHAC)
EPI_ISL_264832	A/Manitoba/RV0725/2017		Public Health Agency of Canada (PHAC)
EPI_ISL_264833	A/Manitoba/RV0726/2017		Public Health Agency of Canada (PHAC)
EPI_ISL_264834	A/Manitoba/RV0788/2017		Public Health Agency of Canada (PHAC)
EPI_ISL_264835	A/Manitoba/RV0791/2017		Public Health Agency of Canada (PHAC)
EPI_ISL_264836	A/Manitoba/RV0930/2017		Public Health Agency of Canada (PHAC)
EPI_ISL_264837	A/Manitoba/RV0931/2017		Public Health Agency of Canada (PHAC)
EPI_ISL_264838	A/Manitoba/RV0933/2017		Public Health Agency of Canada (PHAC)
EPI_ISL_264839	A/Manitoba/RV0934/2017		Public Health Agency of Canada (PHAC)
EPI_ISL_264840	A/Manitoba/RV0951/2017		Public Health Agency of Canada (PHAC)
EPI_ISL_264841	A/Manitoba/RV0952/2017		Public Health Agency of Canada (PHAC)
EPI_ISL_264842	A/Manitoba/RV0953/2017		Public Health Agency of Canada (PHAC)
EPI_ISL_264843	A/Manitoba/RV1061/2017		Public Health Agency of Canada (PHAC)
EPI_ISL_264844	A/Manitoba/RV1062/2017		Public Health Agency of Canada (PHAC)
EPI_ISL_264845	A/Manitoba/RV1063/2017		Public Health Agency of Canada (PHAC)
EPI_ISL_264846	A/Manitoba/RV1246/2017		Public Health Agency of Canada (PHAC)
EPI_ISL_264847	A/Manitoba/RV1248/2017		Public Health Agency of Canada (PHAC)
EPI_ISL_264848	A/Manitoba/RV1249/2017		Public Health Agency of Canada (PHAC)
EPI_ISL_264849	A/Manitoba/RV1250/2017		Public Health Agency of Canada (PHAC)
EPI_ISL_264850	A/Manitoba/RV1251/2017		Public Health Agency of Canada (PHAC)
EPI_ISL_264851	A/Manitoba/RV1277/2017		Public Health Agency of Canada (PHAC)
EPI_ISL_264852	A/Manitoba/RV1279/2017		Public Health Agency of Canada (PHAC)
EPI_ISL_264853	A/Manitoba/RV1314/2017		Public Health Agency of Canada (PHAC)
EPI_ISL_264854	A/Manitoba/RV1315/2017		Public Health Agency of Canada (PHAC)
EPI_ISL_264855	A/Manitoba/RV1419/2017		Public Health Agency of Canada (PHAC)
EPI_ISL_264856	A/Manitoba/RV1420/2017		Public Health Agency of Canada (PHAC)
EPI_ISL_264857	A/Manitoba/RV1421/2017		Public Health Agency of Canada (PHAC)
EPI_ISL_264858	A/Manitoba/RV1424/2017		Public Health Agency of Canada (PHAC)
EPI_ISL_264859	A/Manitoba/RV1425/2017		Public Health Agency of Canada (PHAC)
EPI_ISL_264860	A/Manitoba/RV1492/2017		Public Health Agency of Canada (PHAC)
EPI_ISL_264861	A/Manitoba/RV1543/2017		Public Health Agency of Canada (PHAC)
EPI_ISL_264862	A/Manitoba/RV1544/2017		Public Health Agency of Canada (PHAC)
EPI_ISL_264863	A/Manitoba/RV1545/2017		Public Health Agency of Canada (PHAC)
EPI_ISL_264864	A/Manitoba/RV1546/2017		Public Health Agency of Canada (PHAC)
EPI_ISL_264865	A/Manitoba/RV1547/2017		Public Health Agency of Canada (PHAC)
EPI_ISL_264866	A/Manitoba/RV1548/2017		Public Health Agency of Canada (PHAC)
EPI_ISL_264867	A/Manitoba/RV1623/2017		Public Health Agency of Canada (PHAC)
EPI_ISL_264868	A/Manitoba/RV1625/2017		Public Health Agency of Canada (PHAC)
EPI_ISL_264869	A/Manitoba/RV1664/2017		Public Health Agency of Canada (PHAC)
EPI_ISL_264870	A/Manitoba/RV0545/2017		Public Health Agency of Canada (PHAC)
EPI_ISL_264871	A/Manitoba/RV1549/2017		Public Health Agency of Canada (PHAC)
EPI_ISL_264875	A/New Brunswick/RV3098/2016		Public Health Agency of Canada (PHAC)
EPI_ISL_264876	A/New Brunswick/RV3174/2016		Public Health Agency of Canada (PHAC)
EPI_ISL_264877	A/New Brunswick/RV3199/2016		Public Health Agency of Canada (PHAC)
EPI_ISL_264878	A/New Brunswick/RV0347/2017		Public Health Agency of Canada (PHAC)
EPI_ISL_264879	A/New Brunswick/RV0348/2017		Public Health Agency of Canada (PHAC)
EPI_ISL_264880	A/New Brunswick/RV0349/2017		Public Health Agency of Canada (PHAC)
EPI_ISL_264881	A/New Brunswick/RV0359/2017		Public Health Agency of Canada (PHAC)
EPI_ISL_264882	A/New Brunswick/RV0360/2017		Public Health Agency of Canada (PHAC)
EPI_ISL_264883	A/New Brunswick/RV0361/2017		Public Health Agency of Canada (PHAC)
EPI_ISL_264884	A/New Brunswick/RV0362/2017		Public Health Agency of Canada (PHAC)
EPI_ISL_264885	A/New Brunswick/RV0477/2017		Public Health Agency of Canada (PHAC)
EPI_ISL_264886	A/New Brunswick/RV0478/2017		Public Health Agency of Canada (PHAC)
EPI_ISL_264887	A/New Brunswick/RV0480/2017		Public Health Agency of Canada (PHAC)
EPI_ISL_264888	A/New Brunswick/RV0481/2017		Public Health Agency of Canada (PHAC)
EPI_ISL_264889	A/New Brunswick/RV0482/2017		Public Health Agency of Canada (PHAC)
EPI_ISL_264890	A/New Brunswick/RV1088/2017		Public Health Agency of Canada (PHAC)
EPI_ISL_264891	A/New Brunswick/RV1089/2017		Public Health Agency of Canada (PHAC)
EPI_ISL_264892	A/New Brunswick/RV1090/2017		Public Health Agency of Canada (PHAC)
EPI_ISL_264893	A/New Brunswick/RV1091/2017		Public Health Agency of Canada (PHAC)
EPI_ISL_264894	A/New Brunswick/RV1092/2017		Public Health Agency of Canada (PHAC)
EPI_ISL_264895	A/New Brunswick/RV1093/2017		Public Health Agency of Canada (PHAC)
EPI_ISL_264896	A/New Brunswick/RV1094/2017		Public Health Agency of Canada (PHAC)
EPI_ISL_264897	A/New Brunswick/RV1096/2017		Public Health Agency of Canada (PHAC)
EPI_ISL_264898	A/New Brunswick/RV1097/2017		Public Health Agency of Canada (PHAC)
EPI_ISL_264899	A/New Brunswick/RV1336/2017		Public Health Agency of Canada (PHAC)
EPI_ISL_264900	A/New Brunswick/RV1337/2017		Public Health Agency of Canada (PHAC)
EPI_ISL_264901	A/New Brunswick/RV1342/2017		Public Health Agency of Canada (PHAC)
EPI_ISL_264902	A/New Brunswick/RV1343/2017		Public Health Agency of Canada (PHAC)
EPI_ISL_264903	A/New Brunswick/RV1347/2017		Public Health Agency of Canada (PHAC)
EPI_ISL_264904	A/New Brunswick/RV1477/2017		Public Health Agency of Canada (PHAC)
EPI_ISL_264905	A/New Brunswick/RV1478/2017		Public Health Agency of Canada (PHAC)
EPI_ISL_264906	A/New Brunswick/RV1479/2017		Public Health Agency of Canada (PHAC)
EPI_ISL_264907	A/New Brunswick/RV1480/2017		Public Health Agency of Canada (PHAC)
EPI_ISL_264908	A/New Brunswick/RV1481/2017		Public Health Agency of Canada (PHAC)
EPI_ISL_264909	A/New Brunswick/RV1482/2017		Public Health Agency of Canada (PHAC)
EPI_ISL_264910	A/New Brunswick/RV1483/2017		Public Health Agency of Canada (PHAC)
EPI_ISL_264911	A/New Brunswick/RV1526/2017		Public Health Agency of Canada (PHAC)
EPI_ISL_264913	A/New Brunswick/RV1527/2017		Public Health Agency of Canada (PHAC)
EPI_ISL_264914	A/New Brunswick/RV1610/2017		Public Health Agency of Canada (PHAC)
EPI_ISL_264915	A/New Brunswick/RV1612/2017		Public Health Agency of Canada (PHAC)
EPI_ISL_264916	A/New Brunswick/RV1613/2017		Public Health Agency of Canada (PHAC)
EPI_ISL_264917	A/New Brunswick/RV1614/2017		Public Health Agency of Canada (PHAC)
EPI_ISL_264918	A/Newfoundland/RV0523/2017		Public Health Agency of Canada (PHAC)
EPI_ISL_264919	A/Newfoundland/RV0524/2017		Public Health Agency of Canada (PHAC)
EPI_ISL_264920	A/Newfoundland/RV0525/2017		Public Health Agency of Canada (PHAC)
EPI_ISL_264921	A/Newfoundland/RV0526/2017		Public Health Agency of Canada (PHAC)
EPI_ISL_264922	A/Newfoundland/RV0527/2017		Public Health Agency of Canada (PHAC)
EPI_ISL_264923	A/Newfoundland/RV0528/2017		Public Health Agency of Canada (PHAC)
EPI_ISL_264924	A/Newfoundland/RV0529/2017		Public Health Agency of Canada (PHAC)
EPI_ISL_264925	A/Newfoundland/RV0530/2017		Public Health Agency of Canada (PHAC)
EPI_ISL_264926	A/Newfoundland/RV0880/2017		Public Health Agency of Canada (PHAC)
EPI_ISL_264927	A/Newfoundland/RV0881/2017		Public Health Agency of Canada (PHAC)
EPI_ISL_264928	A/Newfoundland/RV0882/2017		Public Health Agency of Canada (PHAC)
EPI_ISL_264929	A/Newfoundland/RV0883/2017		Public Health Agency of Canada (PHAC)
EPI_ISL_264930	A/Newfoundland/RV0884/2017		Public Health Agency of Canada (PHAC)
EPI_ISL_264931	A/Newfoundland/RV0885/2017		Public Health Agency of Canada (PHAC)
EPI_ISL_264932	A/Newfoundland/RV0886/2017		Public Health Agency of Canada (PHAC)
EPI_ISL_264933	A/Newfoundland/RV0887/2017		Public Health Agency of Canada (PHAC)
EPI_ISL_264934	A/Newfoundland/RV0888/2017		Public Health Agency of Canada (PHAC)
EPI_ISL_264935	A/Newfoundland/RV0889/2017		Public Health Agency of Canada (PHAC)
EPI_ISL_264936	A/Newfoundland/RV1103/2017		Public Health Agency of Canada (PHAC)
EPI_ISL_264937	A/Newfoundland/RV1104/2017		Public Health Agency of Canada (PHAC)
EPI_ISL_264938	A/Newfoundland/RV1106/2017		Public Health Agency of Canada (PHAC)
EPI_ISL_264939	A/Newfoundland/RV1107/2017		Public Health Agency of Canada (PHAC)
EPI_ISL_264940	A/Newfoundland/RV1108/2017		Public Health Agency of Canada (PHAC)
EPI_ISL_264941	A/Newfoundland/RV1109/2017		Public Health Agency of Canada (PHAC)
EPI_ISL_264942	A/Newfoundland/RV1110/2017		Public Health Agency of Canada (PHAC)
EPI_ISL_264943	A/Newfoundland/RV1111/2017		Public Health Agency of Canada (PHAC)
EPI_ISL_264944	A/Newfoundland/RV1112/2017		Public Health Agency of Canada (PHAC)
EPI_ISL_264945	A/Newfoundland/RV1550/2017		Public Health Agency of Canada (PHAC)
EPI_ISL_264946	A/Newfoundland/RV1551/2017		Public Health Agency of Canada (PHAC)
EPI_ISL_264947	A/Newfoundland/RV1552/2017		Public Health Agency of Canada (PHAC)
EPI_ISL_264948	A/Newfoundland/RV1553/2017		Public Health Agency of Canada (PHAC)
EPI_ISL_264949	A/Newfoundland/RV1554/2017		Public Health Agency of Canada (PHAC)
EPI_ISL_264950	A/Newfoundland/RV1555/2017		Public Health Agency of Canada (PHAC)
EPI_ISL_264951	A/Newfoundland/RV1556/2017		Public Health Agency of Canada (PHAC)
EPI_ISL_264952	A/Newfoundland/RV1557/2017		Public Health Agency of Canada (PHAC)
EPI_ISL_264953	A/Newfoundland/RV1558/2017		Public Health Agency of Canada (PHAC)
EPI_ISL_264954	A/Newfoundland/RV1559/2017		Public Health Agency of Canada (PHAC)
EPI_ISL_264955	A/Newfoundland/RV1560/2017		Public Health Agency of Canada (PHAC)
EPI_ISL_264956	A/Newfoundland/RV1561/2017		Public Health Agency of Canada (PHAC)
EPI_ISL_264957	A/Newfoundland/RV1562/2017		Public Health Agency of Canada (PHAC)
EPI_ISL_264958	A/Newfoundland/RV1563/2017		Public Health Agency of Canada (PHAC)
EPI_ISL_264959	A/Newfoundland/RV1564/2017		Public Health Agency of Canada (PHAC)
EPI_ISL_264960	A/Newfoundland/RV1565/2017		Public Health Agency of Canada (PHAC)
EPI_ISL_264961	A/Newfoundland/RV1566/2017		Public Health Agency of Canada (PHAC)
EPI_ISL_264962	A/Newfoundland/RV1567/2017		Public Health Agency of Canada (PHAC)
EPI_ISL_264963	A/Newfoundland/RV1568/2017		Public Health Agency of Canada (PHAC)
EPI_ISL_264964	A/Newfoundland/RV1569/2017		Public Health Agency of Canada (PHAC)
EPI_ISL_264965	A/Newfoundland/RV1570/2017		Public Health Agency of Canada (PHAC)
EPI_ISL_264966	A/Newfoundland/RV1571/2017		Public Health Agency of Canada (PHAC)
EPI_ISL_264967	A/Newfoundland/RV1572/2017		Public Health Agency of Canada (PHAC)
EPI_ISL_264968	A/Newfoundland/RV1573/2017		Public Health Agency of Canada (PHAC)
EPI_ISL_264969	A/Newfoundland/RV1676/2017		Public Health Agency of Canada (PHAC)
EPI_ISL_264970	A/Newfoundland/RV1677/2017		Public Health Agency of Canada (PHAC)
EPI_ISL_264971	A/Newfoundland/RV1678/2017		Public Health Agency of Canada (PHAC)
EPI_ISL_264972	A/Newfoundland/RV1679/2017		Public Health Agency of Canada (PHAC)
EPI_ISL_264973	A/Newfoundland/RV1680/2017		Public Health Agency of Canada (PHAC)
EPI_ISL_264974	A/Newfoundland/RV1681/2017		Public Health Agency of Canada (PHAC)
EPI_ISL_264975	A/Newfoundland/RV1682/2017		Public Health Agency of Canada (PHAC)
EPI_ISL_264976	A/Newfoundland/RV1683/2017		Public Health Agency of Canada (PHAC)
EPI_ISL_264977	A/Newfoundland/RV1684/2017		Public Health Agency of Canada (PHAC)
EPI_ISL_264978	A/Newfoundland/RV1685/2017		Public Health Agency of Canada (PHAC)
EPI_ISL_264979	A/Newfoundland/RV1729/2017		Public Health Agency of Canada (PHAC)
EPI_ISL_264980	A/Newfoundland/RV1730/2017		Public Health Agency of Canada (PHAC)
EPI_ISL_264981	A/Newfoundland/RV1731/2017		Public Health Agency of Canada (PHAC)
EPI_ISL_264982	A/Newfoundland/RV1732/2017		Public Health Agency of Canada (PHAC)
EPI_ISL_264983	A/Newfoundland/RV1733/2017		Public Health Agency of Canada (PHAC)
EPI_ISL_264984	A/Newfoundland/RV1734/2017		Public Health Agency of Canada (PHAC)
EPI_ISL_264985	A/Newfoundland/RV1735/2017		Public Health Agency of Canada (PHAC)
EPI_ISL_264986	A/Newfoundland/RV1736/2017		Public Health Agency of Canada (PHAC)
EPI_ISL_264988	A/Newfoundland/RV1105/2017		Public Health Agency of Canada (PHAC)
EPI_ISL_264990	A/Nova Scotia/RV1297/2017		Public Health Agency of Canada (PHAC)
EPI_ISL_264991	A/Nova Scotia/RV1298/2017		Public Health Agency of Canada (PHAC)
EPI_ISL_264992	A/Nova Scotia/RV1299/2017		Public Health Agency of Canada (PHAC)
EPI_ISL_264993	A/Nova Scotia/RV1300/2017		Public Health Agency of Canada (PHAC)
EPI_ISL_264994	A/Nova Scotia/RV1301/2017		Public Health Agency of Canada (PHAC)
EPI_ISL_264995	A/Nova Scotia/RV1302/2017		Public Health Agency of Canada (PHAC)
EPI_ISL_264996	A/Nova Scotia/RV1303/2017		Public Health Agency of Canada (PHAC)
EPI_ISL_264997	A/Nova Scotia/RV1304/2017		Public Health Agency of Canada (PHAC)
EPI_ISL_264998	A/Nova Scotia/RV1305/2017		Public Health Agency of Canada (PHAC)
EPI_ISL_264999	A/Nova Scotia/RV1306/2017		Public Health Agency of Canada (PHAC)
EPI_ISL_265000	A/Nova Scotia/RV1307/2017		Public Health Agency of Canada (PHAC)
EPI_ISL_265001	A/Nova Scotia/RV1308/2017		Public Health Agency of Canada (PHAC)
EPI_ISL_265002	A/Nova Scotia/RV1309/2017		Public Health Agency of Canada (PHAC)
EPI_ISL_265003	A/Nova Scotia/RV1310/2017		Public Health Agency of Canada (PHAC)
EPI_ISL_265004	A/Nova Scotia/RV1317/2017		Public Health Agency of Canada (PHAC)
EPI_ISL_265005	A/Nova Scotia/RV1594/2017		Public Health Agency of Canada (PHAC)
EPI_ISL_265006	A/Nova Scotia/RV1595/2017		Public Health Agency of Canada (PHAC)
EPI_ISL_265007	A/Nova Scotia/RV1596/2017		Public Health Agency of Canada (PHAC)
EPI_ISL_265008	A/Nova Scotia/RV1597/2017		Public Health Agency of Canada (PHAC)
EPI_ISL_265009	A/Nova Scotia/RV1598/2017		Public Health Agency of Canada (PHAC)
EPI_ISL_265010	A/Nova Scotia/RV1599/2017		Public Health Agency of Canada (PHAC)
EPI_ISL_265011	A/Nova Scotia/RV1600/2017		Public Health Agency of Canada (PHAC)
EPI_ISL_265012	A/Nova Scotia/RV1601/2017		Public Health Agency of Canada (PHAC)
EPI_ISL_265013	A/Nova Scotia/RV1602/2017		Public Health Agency of Canada (PHAC)
EPI_ISL_265014	A/Nova Scotia/RV1603/2017		Public Health Agency of Canada (PHAC)
EPI_ISL_265015	A/Nova Scotia/RV1605/2017		Public Health Agency of Canada (PHAC)
EPI_ISL_265017	A/Nunavut/RV0789/2017		Public Health Agency of Canada (PHAC)
EPI_ISL_265018	A/Nunavut/RV0798/2017	Ontario Agency for Health Protection and Promotion (OAHPP)	Public Health Agency of Canada (PHAC)
EPI_ISL_265019	A/Nunavut/RV1400/2017		Public Health Agency of Canada (PHAC)
EPI_ISL_265020	A/Northwest Territories/RV0650/2017	Provincial Laboratory of Public Health for Southern Alberta	Public Health Agency of Canada (PHAC)
EPI_ISL_265078	A/Ontario/RV3081/2016	Ontario Agency for Health Protection and Promotion (OAHPP)	Public Health Agency of Canada (PHAC)
EPI_ISL_265079	A/Ontario/RV3082/2016	Ontario Agency for Health Protection and Promotion (OAHPP)	Public Health Agency of Canada (PHAC)
EPI_ISL_265080	A/Ontario/RV3083/2016	Ontario Agency for Health Protection and Promotion (OAHPP)	Public Health Agency of Canada (PHAC)
EPI_ISL_265081	A/Ontario/RV3084/2016	Ontario Agency for Health Protection and Promotion (OAHPP)	Public Health Agency of Canada (PHAC)
EPI_ISL_265082	A/Ontario/RV3085/2016	Ontario Agency for Health Protection and Promotion (OAHPP)	Public Health Agency of Canada (PHAC)
EPI_ISL_265083	A/Ontario/RV3086/2016	Ontario Agency for Health Protection and Promotion (OAHPP)	Public Health Agency of Canada (PHAC)
EPI_ISL_265084	A/Ontario/RV3087/2016	Ontario Agency for Health Protection and Promotion (OAHPP)	Public Health Agency of Canada (PHAC)
EPI_ISL_265085	A/Ontario/RV3088/2016	Ontario Agency for Health Protection and Promotion (OAHPP)	Public Health Agency of Canada (PHAC)
EPI_ISL_265086	A/Ontario/RV3090/2016	Ontario Agency for Health Protection and Promotion (OAHPP)	Public Health Agency of Canada (PHAC)
EPI_ISL_265087	A/Ontario/RV3091/2016	Ontario Agency for Health Protection and Promotion (OAHPP)	Public Health Agency of Canada (PHAC)
EPI_ISL_265088	A/Ontario/RV3092/2016	Ontario Agency for Health Protection and Promotion (OAHPP)	Public Health Agency of Canada (PHAC)
EPI_ISL_265089	A/Ontario/RV3093/2016	Ontario Agency for Health Protection and Promotion (OAHPP)	Public Health Agency of Canada (PHAC)
EPI_ISL_265090	A/Ontario/RV3107/2016		Public Health Agency of Canada (PHAC)
EPI_ISL_265091	A/Ontario/RV3122/2016	Ontario Agency for Health Protection and Promotion (OAHPP)	Public Health Agency of Canada (PHAC)
EPI_ISL_265092	A/Ontario/RV3123/2016	Ontario Agency for Health Protection and Promotion (OAHPP)	Public Health Agency of Canada (PHAC)
EPI_ISL_265093	A/Ontario/RV3124/2016	Ontario Agency for Health Protection and Promotion (OAHPP)	Public Health Agency of Canada (PHAC)
EPI_ISL_265094	A/Ontario/RV3125/2016	Ontario Agency for Health Protection and Promotion (OAHPP)	Public Health Agency of Canada (PHAC)
EPI_ISL_265095	A/Ontario/RV3126/2016	Ontario Agency for Health Protection and Promotion (OAHPP)	Public Health Agency of Canada (PHAC)
EPI_ISL_265096	A/Ontario/RV3127/2016	Ontario Agency for Health Protection and Promotion (OAHPP)	Public Health Agency of Canada (PHAC)
EPI_ISL_265097	A/Ontario/RV3128/2016	Ontario Agency for Health Protection and Promotion (OAHPP)	Public Health Agency of Canada (PHAC)
EPI_ISL_265098	A/Ontario/RV3129/2016	Ontario Agency for Health Protection and Promotion (OAHPP)	Public Health Agency of Canada (PHAC)
EPI_ISL_265099	A/Ontario/RV3157/2016		Public Health Agency of Canada (PHAC)
EPI_ISL_265100	A/Ontario/RV3159/2016		Public Health Agency of Canada (PHAC)
EPI_ISL_265101	A/Ontario/RV3160/2016		Public Health Agency of Canada (PHAC)
EPI_ISL_265102	A/Ontario/RV3161/2016		Public Health Agency of Canada (PHAC)
EPI_ISL_265103	A/Ontario/RV3163/2016		Public Health Agency of Canada (PHAC)
EPI_ISL_265104	A/Ontario/RV3164/2016		Public Health Agency of Canada (PHAC)
EPI_ISL_265105	A/Ontario/RV3172/2016		Public Health Agency of Canada (PHAC)
EPI_ISL_265106	A/Ontario/RV3173/2016		Public Health Agency of Canada (PHAC)
EPI_ISL_265107	A/Ontario/RV3178/2016		Public Health Agency of Canada (PHAC)
EPI_ISL_265108	A/Ontario/RV3179/2016		Public Health Agency of Canada (PHAC)
EPI_ISL_265109	A/Ontario/RV3180/2016	Ontario Agency for Health Protection and Promotion (OAHPP)	Public Health Agency of Canada (PHAC)
EPI_ISL_265110	A/Ontario/RV3182/2016	Ontario Agency for Health Protection and Promotion (OAHPP)	Public Health Agency of Canada (PHAC)
EPI_ISL_265111	A/Ontario/RV3183/2016	Ontario Agency for Health Protection and Promotion (OAHPP)	Public Health Agency of Canada (PHAC)
EPI_ISL_265112	A/Ontario/RV3184/2016	Ontario Agency for Health Protection and Promotion (OAHPP)	Public Health Agency of Canada (PHAC)
EPI_ISL_265113	A/Ontario/RV3185/2016	Ontario Agency for Health Protection and Promotion (OAHPP)	Public Health Agency of Canada (PHAC)
EPI_ISL_265114	A/Ontario/RV3186/2016	Ontario Agency for Health Protection and Promotion (OAHPP)	Public Health Agency of Canada (PHAC)
EPI_ISL_265115	A/Ontario/RV3187/2016	Ontario Agency for Health Protection and Promotion (OAHPP)	Public Health Agency of Canada (PHAC)
EPI_ISL_265116	A/Ontario/RV3188/2016	Ontario Agency for Health Protection and Promotion (OAHPP)	Public Health Agency of Canada (PHAC)
EPI_ISL_265117	A/Ontario/RV3189/2016	Ontario Agency for Health Protection and Promotion (OAHPP)	Public Health Agency of Canada (PHAC)
EPI_ISL_265118	A/Ontario/RV3190/2016	Ontario Agency for Health Protection and Promotion (OAHPP)	Public Health Agency of Canada (PHAC)
EPI_ISL_265119	A/Ontario/RV3191/2016	Ontario Agency for Health Protection and Promotion (OAHPP)	Public Health Agency of Canada (PHAC)
EPI_ISL_265120	A/Ontario/RV3192/2016	Ontario Agency for Health Protection and Promotion (OAHPP)	Public Health Agency of Canada (PHAC)
EPI_ISL_265121	A/Ontario/RV3193/2016	Ontario Agency for Health Protection and Promotion (OAHPP)	Public Health Agency of Canada (PHAC)
EPI_ISL_265122	A/Ontario/RV3194/2016	Ontario Agency for Health Protection and Promotion (OAHPP)	Public Health Agency of Canada (PHAC)
EPI_ISL_265123	A/Ontario/RV3195/2016	Ontario Agency for Health Protection and Promotion (OAHPP)	Public Health Agency of Canada (PHAC)
EPI_ISL_265124	A/Ontario/RV3196/2016	Ontario Agency for Health Protection and Promotion (OAHPP)	Public Health Agency of Canada (PHAC)
EPI_ISL_265125	A/Ontario/RV3197/2016	Ontario Agency for Health Protection and Promotion (OAHPP)	Public Health Agency of Canada (PHAC)
EPI_ISL_265126	A/Ontario/RV3215/2016		Public Health Agency of Canada (PHAC)
EPI_ISL_265127	A/Ontario/RV3216/2016		Public Health Agency of Canada (PHAC)
EPI_ISL_265128	A/Ontario/RV3217/2016		Public Health Agency of Canada (PHAC)
EPI_ISL_265129	A/Ontario/RV3218/2016		Public Health Agency of Canada (PHAC)
EPI_ISL_265130	A/Ontario/RV3220/2016		Public Health Agency of Canada (PHAC)
EPI_ISL_265131	A/Ontario/RV3221/2016		Public Health Agency of Canada (PHAC)
EPI_ISL_265132	A/Ontario/RV3222/2016		Public Health Agency of Canada (PHAC)
EPI_ISL_265133	A/Ontario/RV3235/2016		Public Health Agency of Canada (PHAC)
EPI_ISL_265134	A/Ontario/RV3237/2016		Public Health Agency of Canada (PHAC)
EPI_ISL_265135	A/Ontario/RV3238/2016		Public Health Agency of Canada (PHAC)
EPI_ISL_265136	A/Ontario/RV3288/2016		Public Health Agency of Canada (PHAC)
EPI_ISL_265137	A/Ontario/RV3289/2016		Public Health Agency of Canada (PHAC)
EPI_ISL_265138	A/Ontario/RV3290/2016		Public Health Agency of Canada (PHAC)
EPI_ISL_265139	A/Ontario/RV3291/2016		Public Health Agency of Canada (PHAC)
EPI_ISL_265140	A/Ontario/RV3292/2016		Public Health Agency of Canada (PHAC)
EPI_ISL_265141	A/Ontario/RV3293/2016		Public Health Agency of Canada (PHAC)
EPI_ISL_265142	A/Ontario/RV3294/2016		Public Health Agency of Canada (PHAC)
EPI_ISL_265143	A/Ontario/RV3295/2016		Public Health Agency of Canada (PHAC)
EPI_ISL_265144	A/Ontario/RV3296/2016		Public Health Agency of Canada (PHAC)
EPI_ISL_265145	A/Taiwan/88286/2017		Centers for Disease Control, R.O.C. (Taiwan)
EPI_ISL_265146	A/Taiwan/88320/2017		Centers for Disease Control, R.O.C. (Taiwan)
EPI_ISL_265147	A/Taiwan/88332/2017		Centers for Disease Control, R.O.C. (Taiwan)
EPI_ISL_265168	A/Ontario/RV0083/2017	Ontario Agency for Health Protection and Promotion (OAHPP)	Public Health Agency of Canada (PHAC)
EPI_ISL_265169	A/Ontario/RV0084/2017	Ontario Agency for Health Protection and Promotion (OAHPP)	Public Health Agency of Canada (PHAC)
EPI_ISL_265170	A/Ontario/RV0085/2017	Ontario Agency for Health Protection and Promotion (OAHPP)	Public Health Agency of Canada (PHAC)
EPI_ISL_265171	A/Ontario/RV0086/2017	Ontario Agency for Health Protection and Promotion (OAHPP)	Public Health Agency of Canada (PHAC)
EPI_ISL_265172	A/Ontario/RV0087/2017	Ontario Agency for Health Protection and Promotion (OAHPP)	Public Health Agency of Canada (PHAC)
EPI_ISL_265173	A/Ontario/RV0088/2017	Ontario Agency for Health Protection and Promotion (OAHPP)	Public Health Agency of Canada (PHAC)
EPI_ISL_265174	A/Ontario/RV0089/2017	Ontario Agency for Health Protection and Promotion (OAHPP)	Public Health Agency of Canada (PHAC)
EPI_ISL_265175	A/Ontario/RV0090/2017	Ontario Agency for Health Protection and Promotion (OAHPP)	Public Health Agency of Canada (PHAC)
EPI_ISL_265176	A/Ontario/RV0091/2017	Ontario Agency for Health Protection and Promotion (OAHPP)	Public Health Agency of Canada (PHAC)
EPI_ISL_265177	A/Ontario/RV0092/2017	Ontario Agency for Health Protection and Promotion (OAHPP)	Public Health Agency of Canada (PHAC)
EPI_ISL_265178	A/Ontario/RV0093/2017	Ontario Agency for Health Protection and Promotion (OAHPP)	Public Health Agency of Canada (PHAC)
EPI_ISL_265179	A/Ontario/RV0095/2017	Ontario Agency for Health Protection and Promotion (OAHPP)	Public Health Agency of Canada (PHAC)
EPI_ISL_265180	A/Ontario/RV0096/2017	Ontario Agency for Health Protection and Promotion (OAHPP)	Public Health Agency of Canada (PHAC)
EPI_ISL_265181	A/Ontario/RV0097/2017	Ontario Agency for Health Protection and Promotion (OAHPP)	Public Health Agency of Canada (PHAC)
EPI_ISL_265182	A/Ontario/RV0098/2017	Ontario Agency for Health Protection and Promotion (OAHPP)	Public Health Agency of Canada (PHAC)
EPI_ISL_265183	A/Ontario/RV0099/2017	Ontario Agency for Health Protection and Promotion (OAHPP)	Public Health Agency of Canada (PHAC)
EPI_ISL_265184	A/Ontario/RV0100/2017	Ontario Agency for Health Protection and Promotion (OAHPP)	Public Health Agency of Canada (PHAC)
EPI_ISL_265185	A/Ontario/RV0101/2017	Ontario Agency for Health Protection and Promotion (OAHPP)	Public Health Agency of Canada (PHAC)
EPI_ISL_265186	A/Ontario/RV0102/2017	Ontario Agency for Health Protection and Promotion (OAHPP)	Public Health Agency of Canada (PHAC)
EPI_ISL_265187	A/Ontario/RV0103/2017	Ontario Agency for Health Protection and Promotion (OAHPP)	Public Health Agency of Canada (PHAC)
EPI_ISL_265188	A/Ontario/RV0104/2017	Ontario Agency for Health Protection and Promotion (OAHPP)	Public Health Agency of Canada (PHAC)
EPI_ISL_265189	A/Ontario/RV0105/2017	Ontario Agency for Health Protection and Promotion (OAHPP)	Public Health Agency of Canada (PHAC)
EPI_ISL_265190	A/Ontario/RV0106/2017	Ontario Agency for Health Protection and Promotion (OAHPP)	Public Health Agency of Canada (PHAC)
EPI_ISL_265191	A/Ontario/RV0107/2017	Ontario Agency for Health Protection and Promotion (OAHPP)	Public Health Agency of Canada (PHAC)
EPI_ISL_265192	A/Ontario/RV0108/2017	Ontario Agency for Health Protection and Promotion (OAHPP)	Public Health Agency of Canada (PHAC)
EPI_ISL_265193	A/Ontario/RV0110/2017	Ontario Agency for Health Protection and Promotion (OAHPP)	Public Health Agency of Canada (PHAC)
EPI_ISL_265194	A/Ontario/RV0111/2017	Ontario Agency for Health Protection and Promotion (OAHPP)	Public Health Agency of Canada (PHAC)
EPI_ISL_265195	A/Ontario/RV0112/2017	Ontario Agency for Health Protection and Promotion (OAHPP)	Public Health Agency of Canada (PHAC)
EPI_ISL_265196	A/Ontario/RV0115/2017	Ontario Agency for Health Protection and Promotion (OAHPP)	Public Health Agency of Canada (PHAC)
EPI_ISL_265197	A/Ontario/RV0116/2017	Ontario Agency for Health Protection and Promotion (OAHPP)	Public Health Agency of Canada (PHAC)
EPI_ISL_265198	A/Ontario/RV0117/2017	Ontario Agency for Health Protection and Promotion (OAHPP)	Public Health Agency of Canada (PHAC)
EPI_ISL_265199	A/Ontario/RV0118/2017	Ontario Agency for Health Protection and Promotion (OAHPP)	Public Health Agency of Canada (PHAC)
EPI_ISL_265200	A/Ontario/RV0119/2017	Ontario Agency for Health Protection and Promotion (OAHPP)	Public Health Agency of Canada (PHAC)
EPI_ISL_265201	A/Ontario/RV0120/2017	Ontario Agency for Health Protection and Promotion (OAHPP)	Public Health Agency of Canada (PHAC)
EPI_ISL_265202	A/Ontario/RV0121/2017	Ontario Agency for Health Protection and Promotion (OAHPP)	Public Health Agency of Canada (PHAC)
EPI_ISL_265203	A/Ontario/RV0122/2017	Ontario Agency for Health Protection and Promotion (OAHPP)	Public Health Agency of Canada (PHAC)
EPI_ISL_265204	A/Ontario/RV0124/2017	Ontario Agency for Health Protection and Promotion (OAHPP)	Public Health Agency of Canada (PHAC)
EPI_ISL_265205	A/Ontario/RV0125/2017	Ontario Agency for Health Protection and Promotion (OAHPP)	Public Health Agency of Canada (PHAC)
EPI_ISL_265206	A/Ontario/RV0126/2017	Ontario Agency for Health Protection and Promotion (OAHPP)	Public Health Agency of Canada (PHAC)
EPI_ISL_265207	A/Ontario/RV0127/2017	Ontario Agency for Health Protection and Promotion (OAHPP)	Public Health Agency of Canada (PHAC)
EPI_ISL_265208	A/Ontario/RV0129/2017	Ontario Agency for Health Protection and Promotion (OAHPP)	Public Health Agency of Canada (PHAC)
EPI_ISL_265209	A/Ontario/RV0130/2017	Ontario Agency for Health Protection and Promotion (OAHPP)	Public Health Agency of Canada (PHAC)
EPI_ISL_265210	A/Ontario/RV0131/2017	Ontario Agency for Health Protection and Promotion (OAHPP)	Public Health Agency of Canada (PHAC)
EPI_ISL_265211	A/Ontario/RV0133/2017	Ontario Agency for Health Protection and Promotion (OAHPP)	Public Health Agency of Canada (PHAC)
EPI_ISL_265212	A/Ontario/RV0154/2017		Public Health Agency of Canada (PHAC)
EPI_ISL_265213	A/Ontario/RV0155/2017	Ontario Agency for Health Protection and Promotion (OAHPP)	Public Health Agency of Canada (PHAC)
EPI_ISL_265214	A/Ontario/RV0157/2017	Ontario Agency for Health Protection and Promotion (OAHPP)	Public Health Agency of Canada (PHAC)
EPI_ISL_265215	A/Ontario/RV0158/2017	Ontario Agency for Health Protection and Promotion (OAHPP)	Public Health Agency of Canada (PHAC)
EPI_ISL_265216	A/Ontario/RV0159/2017	Ontario Agency for Health Protection and Promotion (OAHPP)	Public Health Agency of Canada (PHAC)
EPI_ISL_265217	A/Ontario/RV0163/2017	Ontario Agency for Health Protection and Promotion (OAHPP)	Public Health Agency of Canada (PHAC)
EPI_ISL_265218	A/Ontario/RV0164/2017	Ontario Agency for Health Protection and Promotion (OAHPP)	Public Health Agency of Canada (PHAC)
EPI_ISL_265219	A/Ontario/RV0166/2017	Ontario Agency for Health Protection and Promotion (OAHPP)	Public Health Agency of Canada (PHAC)
EPI_ISL_265220	A/Ontario/RV0167/2017	Ontario Agency for Health Protection and Promotion (OAHPP)	Public Health Agency of Canada (PHAC)
EPI_ISL_265221	A/Ontario/RV0168/2017	Ontario Agency for Health Protection and Promotion (OAHPP)	Public Health Agency of Canada (PHAC)
EPI_ISL_265222	A/Ontario/RV0170/2017	Ontario Agency for Health Protection and Promotion (OAHPP)	Public Health Agency of Canada (PHAC)
EPI_ISL_265223	A/Ontario/RV0171/2017	Ontario Agency for Health Protection and Promotion (OAHPP)	Public Health Agency of Canada (PHAC)
EPI_ISL_265224	A/Ontario/RV0172/2017	Ontario Agency for Health Protection and Promotion (OAHPP)	Public Health Agency of Canada (PHAC)
EPI_ISL_265225	A/Ontario/RV0173/2017	Ontario Agency for Health Protection and Promotion (OAHPP)	Public Health Agency of Canada (PHAC)
EPI_ISL_265226	A/Ontario/RV0174/2017	Ontario Agency for Health Protection and Promotion (OAHPP)	Public Health Agency of Canada (PHAC)
EPI_ISL_265227	A/Ontario/RV0176/2017	Ontario Agency for Health Protection and Promotion (OAHPP)	Public Health Agency of Canada (PHAC)
EPI_ISL_265228	A/Ontario/RV0177/2017	Ontario Agency for Health Protection and Promotion (OAHPP)	Public Health Agency of Canada (PHAC)
EPI_ISL_265229	A/Ontario/RV0114/2017	Ontario Agency for Health Protection and Promotion (OAHPP)	Public Health Agency of Canada (PHAC)
EPI_ISL_265230	A/Ontario/RV0128/2017	Ontario Agency for Health Protection and Promotion (OAHPP)	Public Health Agency of Canada (PHAC)
EPI_ISL_265231	A/Ontario/RV0132/2017	Ontario Agency for Health Protection and Promotion (OAHPP)	Public Health Agency of Canada (PHAC)
EPI_ISL_265232	A/Ontario/RV0160/2017	Ontario Agency for Health Protection and Promotion (OAHPP)	Public Health Agency of Canada (PHAC)
EPI_ISL_265233	A/Ontario/RV0169/2017	Ontario Agency for Health Protection and Promotion (OAHPP)	Public Health Agency of Canada (PHAC)
EPI_ISL_265234	A/Ontario/RV0165/2017	Ontario Agency for Health Protection and Promotion (OAHPP)	Public Health Agency of Canada (PHAC)
EPI_ISL_265235	A/Ontario/RV0206/2017		Public Health Agency of Canada (PHAC)
EPI_ISL_265236	A/Ontario/RV0208/2017		Public Health Agency of Canada (PHAC)
EPI_ISL_265237	A/Ontario/RV0211/2017		Public Health Agency of Canada (PHAC)
EPI_ISL_265238	A/Ontario/RV0214/2017		Public Health Agency of Canada (PHAC)
EPI_ISL_265239	A/Ontario/RV0216/2017		Public Health Agency of Canada (PHAC)
EPI_ISL_265240	A/Ontario/RV0217/2017		Public Health Agency of Canada (PHAC)
EPI_ISL_265241	A/Ontario/RV0218/2017		Public Health Agency of Canada (PHAC)
EPI_ISL_265242	A/Ontario/RV0219/2017		Public Health Agency of Canada (PHAC)
EPI_ISL_265243	A/Ontario/RV0220/2017		Public Health Agency of Canada (PHAC)
EPI_ISL_265244	A/Ontario/RV0221/2017		Public Health Agency of Canada (PHAC)
EPI_ISL_265245	A/Ontario/RV0222/2017		Public Health Agency of Canada (PHAC)
EPI_ISL_265246	A/Ontario/RV0223/2017		Public Health Agency of Canada (PHAC)
EPI_ISL_265247	A/Ontario/RV0224/2017		Public Health Agency of Canada (PHAC)
EPI_ISL_265248	A/Ontario/RV0225/2017		Public Health Agency of Canada (PHAC)
EPI_ISL_265249	A/Ontario/RV0226/2017		Public Health Agency of Canada (PHAC)
EPI_ISL_265250	A/Ontario/RV0227/2017		Public Health Agency of Canada (PHAC)
EPI_ISL_265251	A/Ontario/RV0228/2017		Public Health Agency of Canada (PHAC)
EPI_ISL_265252	A/Ontario/RV0229/2017		Public Health Agency of Canada (PHAC)
EPI_ISL_265253	A/Ontario/RV0230/2017		Public Health Agency of Canada (PHAC)
EPI_ISL_265254	A/Ontario/RV0231/2017		Public Health Agency of Canada (PHAC)
EPI_ISL_265255	A/Ontario/RV0232/2017		Public Health Agency of Canada (PHAC)
EPI_ISL_265256	A/Ontario/RV0233/2017		Public Health Agency of Canada (PHAC)
EPI_ISL_265257	A/Ontario/RV0234/2017		Public Health Agency of Canada (PHAC)
EPI_ISL_265258	A/Ontario/RV0236/2017		Public Health Agency of Canada (PHAC)
EPI_ISL_265259	A/Ontario/RV0237/2017		Public Health Agency of Canada (PHAC)
EPI_ISL_265260	A/Ontario/RV0241/2017		Public Health Agency of Canada (PHAC)
EPI_ISL_265261	A/Ontario/RV0242/2017		Public Health Agency of Canada (PHAC)
EPI_ISL_265262	A/Ontario/RV0243/2017		Public Health Agency of Canada (PHAC)
EPI_ISL_265263	A/Ontario/RV0338/2017		Public Health Agency of Canada (PHAC)
EPI_ISL_265264	A/Ontario/RV0339/2017		Public Health Agency of Canada (PHAC)
EPI_ISL_265265	A/Ontario/RV0340/2017		Public Health Agency of Canada (PHAC)
EPI_ISL_265266	A/Ontario/RV0342/2017		Public Health Agency of Canada (PHAC)
EPI_ISL_265267	A/Ontario/RV0344/2017		Public Health Agency of Canada (PHAC)
EPI_ISL_265268	A/Ontario/RV0345/2017		Public Health Agency of Canada (PHAC)
EPI_ISL_265269	A/Ontario/RV0363/2017	Ontario Agency for Health Protection and Promotion (OAHPP)	Public Health Agency of Canada (PHAC)
EPI_ISL_265270	A/Ontario/RV0364/2017	Ontario Agency for Health Protection and Promotion (OAHPP)	Public Health Agency of Canada (PHAC)
EPI_ISL_265271	A/Ontario/RV0365/2017	Ontario Agency for Health Protection and Promotion (OAHPP)	Public Health Agency of Canada (PHAC)
EPI_ISL_265272	A/Ontario/RV0366/2017	Ontario Agency for Health Protection and Promotion (OAHPP)	Public Health Agency of Canada (PHAC)
EPI_ISL_265273	A/Ontario/RV0367/2017	Ontario Agency for Health Protection and Promotion (OAHPP)	Public Health Agency of Canada (PHAC)
EPI_ISL_265274	A/Ontario/RV0368/2017	Ontario Agency for Health Protection and Promotion (OAHPP)	Public Health Agency of Canada (PHAC)
EPI_ISL_265275	A/Ontario/RV0369/2017	Ontario Agency for Health Protection and Promotion (OAHPP)	Public Health Agency of Canada (PHAC)
EPI_ISL_265276	A/Ontario/RV0370/2017	Ontario Agency for Health Protection and Promotion (OAHPP)	Public Health Agency of Canada (PHAC)
EPI_ISL_265277	A/Ontario/RV0371/2017	Ontario Agency for Health Protection and Promotion (OAHPP)	Public Health Agency of Canada (PHAC)
EPI_ISL_265278	A/Ontario/RV0372/2017	Ontario Agency for Health Protection and Promotion (OAHPP)	Public Health Agency of Canada (PHAC)
EPI_ISL_265279	A/Ontario/RV0373/2017	Ontario Agency for Health Protection and Promotion (OAHPP)	Public Health Agency of Canada (PHAC)
EPI_ISL_265280	A/Ontario/RV0374/2017	Ontario Agency for Health Protection and Promotion (OAHPP)	Public Health Agency of Canada (PHAC)
EPI_ISL_265281	A/Ontario/RV0375/2017	Ontario Agency for Health Protection and Promotion (OAHPP)	Public Health Agency of Canada (PHAC)
EPI_ISL_265282	A/Ontario/RV0376/2017	Ontario Agency for Health Protection and Promotion (OAHPP)	Public Health Agency of Canada (PHAC)
EPI_ISL_265283	A/Ontario/RV0377/2017	Ontario Agency for Health Protection and Promotion (OAHPP)	Public Health Agency of Canada (PHAC)
EPI_ISL_265284	A/Ontario/RV0378/2017	Ontario Agency for Health Protection and Promotion (OAHPP)	Public Health Agency of Canada (PHAC)
EPI_ISL_265285	A/Ontario/RV0379/2017	Ontario Agency for Health Protection and Promotion (OAHPP)	Public Health Agency of Canada (PHAC)
EPI_ISL_265286	A/Ontario/RV0380/2017	Ontario Agency for Health Protection and Promotion (OAHPP)	Public Health Agency of Canada (PHAC)
EPI_ISL_265287	A/Ontario/RV0381/2017	Ontario Agency for Health Protection and Promotion (OAHPP)	Public Health Agency of Canada (PHAC)
EPI_ISL_265288	A/Ontario/RV0382/2017	Ontario Agency for Health Protection and Promotion (OAHPP)	Public Health Agency of Canada (PHAC)
EPI_ISL_265289	A/Ontario/RV0383/2017	Ontario Agency for Health Protection and Promotion (OAHPP)	Public Health Agency of Canada (PHAC)
EPI_ISL_265290	A/Ontario/RV0384/2017	Ontario Agency for Health Protection and Promotion (OAHPP)	Public Health Agency of Canada (PHAC)
EPI_ISL_265291	A/Ontario/RV0385/2017	Ontario Agency for Health Protection and Promotion (OAHPP)	Public Health Agency of Canada (PHAC)
EPI_ISL_265292	A/Ontario/RV0386/2017	Ontario Agency for Health Protection and Promotion (OAHPP)	Public Health Agency of Canada (PHAC)
EPI_ISL_265293	A/Ontario/RV0387/2017	Ontario Agency for Health Protection and Promotion (OAHPP)	Public Health Agency of Canada (PHAC)
EPI_ISL_265294	A/Ontario/RV0388/2017	Ontario Agency for Health Protection and Promotion (OAHPP)	Public Health Agency of Canada (PHAC)
EPI_ISL_265295	A/Ontario/RV0389/2017	Ontario Agency for Health Protection and Promotion (OAHPP)	Public Health Agency of Canada (PHAC)
EPI_ISL_265296	A/Ontario/RV0390/2017	Ontario Agency for Health Protection and Promotion (OAHPP)	Public Health Agency of Canada (PHAC)
EPI_ISL_265297	A/Ontario/RV0391/2017	Ontario Agency for Health Protection and Promotion (OAHPP)	Public Health Agency of Canada (PHAC)
EPI_ISL_265298	A/Ontario/RV0392/2017	Ontario Agency for Health Protection and Promotion (OAHPP)	Public Health Agency of Canada (PHAC)
EPI_ISL_265299	A/Ontario/RV0393/2017	Ontario Agency for Health Protection and Promotion (OAHPP)	Public Health Agency of Canada (PHAC)
EPI_ISL_265300	A/Ontario/RV0394/2017	Ontario Agency for Health Protection and Promotion (OAHPP)	Public Health Agency of Canada (PHAC)
EPI_ISL_265301	A/Ontario/RV0395/2017	Ontario Agency for Health Protection and Promotion (OAHPP)	Public Health Agency of Canada (PHAC)
EPI_ISL_265302	A/Ontario/RV0396/2017	Ontario Agency for Health Protection and Promotion (OAHPP)	Public Health Agency of Canada (PHAC)
EPI_ISL_265303	A/Ontario/RV0397/2017	Ontario Agency for Health Protection and Promotion (OAHPP)	Public Health Agency of Canada (PHAC)
EPI_ISL_265304	A/Ontario/RV0398/2017	Ontario Agency for Health Protection and Promotion (OAHPP)	Public Health Agency of Canada (PHAC)
EPI_ISL_265305	A/Ontario/RV0399/2017	Ontario Agency for Health Protection and Promotion (OAHPP)	Public Health Agency of Canada (PHAC)
EPI_ISL_265306	A/Ontario/RV0400/2017	Ontario Agency for Health Protection and Promotion (OAHPP)	Public Health Agency of Canada (PHAC)
EPI_ISL_265307	A/Ontario/RV0401/2017	Ontario Agency for Health Protection and Promotion (OAHPP)	Public Health Agency of Canada (PHAC)
EPI_ISL_265308	A/Ontario/RV0402/2017	Ontario Agency for Health Protection and Promotion (OAHPP)	Public Health Agency of Canada (PHAC)
EPI_ISL_265309	A/Ontario/RV0416/2017	Ontario Agency for Health Protection and Promotion (OAHPP)	Public Health Agency of Canada (PHAC)
EPI_ISL_265310	A/Ontario/RV0417/2017	Ontario Agency for Health Protection and Promotion (OAHPP)	Public Health Agency of Canada (PHAC)
EPI_ISL_265311	A/Ontario/RV0418/2017	Ontario Agency for Health Protection and Promotion (OAHPP)	Public Health Agency of Canada (PHAC)
EPI_ISL_265312	A/Ontario/RV0419/2017	Ontario Agency for Health Protection and Promotion (OAHPP)	Public Health Agency of Canada (PHAC)
EPI_ISL_265313	A/Ontario/RV0420/2017	Ontario Agency for Health Protection and Promotion (OAHPP)	Public Health Agency of Canada (PHAC)
EPI_ISL_265314	A/Ontario/RV0421/2017	Ontario Agency for Health Protection and Promotion (OAHPP)	Public Health Agency of Canada (PHAC)
EPI_ISL_265315	A/Ontario/RV0422/2017	Ontario Agency for Health Protection and Promotion (OAHPP)	Public Health Agency of Canada (PHAC)
EPI_ISL_265316	A/Ontario/RV0423/2017	Ontario Agency for Health Protection and Promotion (OAHPP)	Public Health Agency of Canada (PHAC)
EPI_ISL_265317	A/Ontario/RV0424/2017	Ontario Agency for Health Protection and Promotion (OAHPP)	Public Health Agency of Canada (PHAC)
EPI_ISL_265318	A/Ontario/RV0425/2017	Ontario Agency for Health Protection and Promotion (OAHPP)	Public Health Agency of Canada (PHAC)
EPI_ISL_265319	A/Ontario/RV0426/2017	Ontario Agency for Health Protection and Promotion (OAHPP)	Public Health Agency of Canada (PHAC)
EPI_ISL_265320	A/Ontario/RV0427/2017	Ontario Agency for Health Protection and Promotion (OAHPP)	Public Health Agency of Canada (PHAC)
EPI_ISL_265321	A/Ontario/RV0428/2017	Ontario Agency for Health Protection and Promotion (OAHPP)	Public Health Agency of Canada (PHAC)
EPI_ISL_265322	A/Ontario/RV0429/2017	Ontario Agency for Health Protection and Promotion (OAHPP)	Public Health Agency of Canada (PHAC)
EPI_ISL_265323	A/Ontario/RV0430/2017	Ontario Agency for Health Protection and Promotion (OAHPP)	Public Health Agency of Canada (PHAC)
EPI_ISL_265324	A/Ontario/RV0431/2017	Ontario Agency for Health Protection and Promotion (OAHPP)	Public Health Agency of Canada (PHAC)
EPI_ISL_265325	A/Ontario/RV0432/2017	Ontario Agency for Health Protection and Promotion (OAHPP)	Public Health Agency of Canada (PHAC)
EPI_ISL_265326	A/Ontario/RV0433/2017	Ontario Agency for Health Protection and Promotion (OAHPP)	Public Health Agency of Canada (PHAC)
EPI_ISL_265327	A/Ontario/RV0435/2017	Ontario Agency for Health Protection and Promotion (OAHPP)	Public Health Agency of Canada (PHAC)
EPI_ISL_265328	A/Ontario/RV0436/2017	Ontario Agency for Health Protection and Promotion (OAHPP)	Public Health Agency of Canada (PHAC)
EPI_ISL_265329	A/Ontario/RV0437/2017	Ontario Agency for Health Protection and Promotion (OAHPP)	Public Health Agency of Canada (PHAC)
EPI_ISL_265330	A/Ontario/RV0438/2017	Ontario Agency for Health Protection and Promotion (OAHPP)	Public Health Agency of Canada (PHAC)
EPI_ISL_265331	A/Ontario/RV0439/2017	Ontario Agency for Health Protection and Promotion (OAHPP)	Public Health Agency of Canada (PHAC)
EPI_ISL_265332	A/Ontario/RV0440/2017	Ontario Agency for Health Protection and Promotion (OAHPP)	Public Health Agency of Canada (PHAC)
EPI_ISL_265333	A/Ontario/RV0441/2017	Ontario Agency for Health Protection and Promotion (OAHPP)	Public Health Agency of Canada (PHAC)
EPI_ISL_265334	A/Ontario/RV0442/2017	Ontario Agency for Health Protection and Promotion (OAHPP)	Public Health Agency of Canada (PHAC)
EPI_ISL_265335	A/Ontario/RV0443/2017	Ontario Agency for Health Protection and Promotion (OAHPP)	Public Health Agency of Canada (PHAC)
EPI_ISL_265336	A/Ontario/RV0444/2017	Ontario Agency for Health Protection and Promotion (OAHPP)	Public Health Agency of Canada (PHAC)
EPI_ISL_265337	A/Ontario/RV0445/2017	Ontario Agency for Health Protection and Promotion (OAHPP)	Public Health Agency of Canada (PHAC)
EPI_ISL_265338	A/Ontario/RV0446/2017	Ontario Agency for Health Protection and Promotion (OAHPP)	Public Health Agency of Canada (PHAC)
EPI_ISL_265339	A/Ontario/RV0447/2017	Ontario Agency for Health Protection and Promotion (OAHPP)	Public Health Agency of Canada (PHAC)
EPI_ISL_265340	A/Ontario/RV0448/2017	Ontario Agency for Health Protection and Promotion (OAHPP)	Public Health Agency of Canada (PHAC)
EPI_ISL_265341	A/Ontario/RV0449/2017	Ontario Agency for Health Protection and Promotion (OAHPP)	Public Health Agency of Canada (PHAC)
EPI_ISL_265342	A/Ontario/RV0450/2017	Ontario Agency for Health Protection and Promotion (OAHPP)	Public Health Agency of Canada (PHAC)
EPI_ISL_265343	A/Ontario/RV0451/2017	Ontario Agency for Health Protection and Promotion (OAHPP)	Public Health Agency of Canada (PHAC)
EPI_ISL_265344	A/Ontario/RV0452/2017	Ontario Agency for Health Protection and Promotion (OAHPP)	Public Health Agency of Canada (PHAC)
EPI_ISL_265345	A/Ontario/RV0453/2017	Ontario Agency for Health Protection and Promotion (OAHPP)	Public Health Agency of Canada (PHAC)
EPI_ISL_265346	A/Ontario/RV0454/2017	Ontario Agency for Health Protection and Promotion (OAHPP)	Public Health Agency of Canada (PHAC)
EPI_ISL_265347	A/Ontario/RV0455/2017	Ontario Agency for Health Protection and Promotion (OAHPP)	Public Health Agency of Canada (PHAC)
EPI_ISL_265348	A/Ontario/RV0483/2017	Ontario Agency for Health Protection and Promotion (OAHPP)	Public Health Agency of Canada (PHAC)
EPI_ISL_265349	A/Ontario/RV0484/2017	Ontario Agency for Health Protection and Promotion (OAHPP)	Public Health Agency of Canada (PHAC)
EPI_ISL_265350	A/Ontario/RV0485/2017	Ontario Agency for Health Protection and Promotion (OAHPP)	Public Health Agency of Canada (PHAC)
EPI_ISL_265351	A/Ontario/RV0486/2017	Ontario Agency for Health Protection and Promotion (OAHPP)	Public Health Agency of Canada (PHAC)
EPI_ISL_265352	A/Ontario/RV0487/2017	Ontario Agency for Health Protection and Promotion (OAHPP)	Public Health Agency of Canada (PHAC)
EPI_ISL_265353	A/Ontario/RV0488/2017	Ontario Agency for Health Protection and Promotion (OAHPP)	Public Health Agency of Canada (PHAC)
EPI_ISL_265354	A/Ontario/RV0489/2017	Ontario Agency for Health Protection and Promotion (OAHPP)	Public Health Agency of Canada (PHAC)
EPI_ISL_265355	A/Ontario/RV0490/2017	Ontario Agency for Health Protection and Promotion (OAHPP)	Public Health Agency of Canada (PHAC)
EPI_ISL_265356	A/Ontario/RV0491/2017	Ontario Agency for Health Protection and Promotion (OAHPP)	Public Health Agency of Canada (PHAC)
EPI_ISL_265357	A/Ontario/RV0492/2017	Ontario Agency for Health Protection and Promotion (OAHPP)	Public Health Agency of Canada (PHAC)
EPI_ISL_265358	A/Ontario/RV0493/2017	Ontario Agency for Health Protection and Promotion (OAHPP)	Public Health Agency of Canada (PHAC)
EPI_ISL_265359	A/Ontario/RV0494/2017	Ontario Agency for Health Protection and Promotion (OAHPP)	Public Health Agency of Canada (PHAC)
EPI_ISL_265360	A/Ontario/RV0495/2017	Ontario Agency for Health Protection and Promotion (OAHPP)	Public Health Agency of Canada (PHAC)
EPI_ISL_265361	A/Ontario/RV0496/2017	Ontario Agency for Health Protection and Promotion (OAHPP)	Public Health Agency of Canada (PHAC)
EPI_ISL_265362	A/Ontario/RV0497/2017	Ontario Agency for Health Protection and Promotion (OAHPP)	Public Health Agency of Canada (PHAC)
EPI_ISL_265363	A/Ontario/RV0498/2017	Ontario Agency for Health Protection and Promotion (OAHPP)	Public Health Agency of Canada (PHAC)
EPI_ISL_265364	A/Ontario/RV0499/2017	Ontario Agency for Health Protection and Promotion (OAHPP)	Public Health Agency of Canada (PHAC)
EPI_ISL_265365	A/Ontario/RV0500/2017	Ontario Agency for Health Protection and Promotion (OAHPP)	Public Health Agency of Canada (PHAC)
EPI_ISL_265366	A/Ontario/RV0501/2017	Ontario Agency for Health Protection and Promotion (OAHPP)	Public Health Agency of Canada (PHAC)
EPI_ISL_265367	A/Ontario/RV0502/2017	Ontario Agency for Health Protection and Promotion (OAHPP)	Public Health Agency of Canada (PHAC)
EPI_ISL_265368	A/Ontario/RV0503/2017	Ontario Agency for Health Protection and Promotion (OAHPP)	Public Health Agency of Canada (PHAC)
EPI_ISL_265369	A/Ontario/RV0504/2017	Ontario Agency for Health Protection and Promotion (OAHPP)	Public Health Agency of Canada (PHAC)
EPI_ISL_265370	A/Ontario/RV0505/2017	Ontario Agency for Health Protection and Promotion (OAHPP)	Public Health Agency of Canada (PHAC)
EPI_ISL_265371	A/Ontario/RV0506/2017	Ontario Agency for Health Protection and Promotion (OAHPP)	Public Health Agency of Canada (PHAC)
EPI_ISL_265372	A/Ontario/RV0507/2017	Ontario Agency for Health Protection and Promotion (OAHPP)	Public Health Agency of Canada (PHAC)
EPI_ISL_265373	A/Ontario/RV0508/2017	Ontario Agency for Health Protection and Promotion (OAHPP)	Public Health Agency of Canada (PHAC)
EPI_ISL_265374	A/Ontario/RV0509/2017	Ontario Agency for Health Protection and Promotion (OAHPP)	Public Health Agency of Canada (PHAC)
EPI_ISL_265375	A/Ontario/RV0510/2017	Ontario Agency for Health Protection and Promotion (OAHPP)	Public Health Agency of Canada (PHAC)
EPI_ISL_265376	A/Ontario/RV0511/2017	Ontario Agency for Health Protection and Promotion (OAHPP)	Public Health Agency of Canada (PHAC)
EPI_ISL_265377	A/Ontario/RV0512/2017	Ontario Agency for Health Protection and Promotion (OAHPP)	Public Health Agency of Canada (PHAC)
EPI_ISL_265378	A/Ontario/RV0513/2017	Ontario Agency for Health Protection and Promotion (OAHPP)	Public Health Agency of Canada (PHAC)
EPI_ISL_265379	A/Ontario/RV0434/2017	Ontario Agency for Health Protection and Promotion (OAHPP)	Public Health Agency of Canada (PHAC)
EPI_ISL_265380	A/Ontario/RV0461/2017		Public Health Agency of Canada (PHAC)
EPI_ISL_265381	A/Ontario/RV0462/2017		Public Health Agency of Canada (PHAC)
EPI_ISL_265382	A/Ontario/RV0514/2017	Ontario Agency for Health Protection and Promotion (OAHPP)	Public Health Agency of Canada (PHAC)
EPI_ISL_265383	A/Ontario/RV0515/2017	Ontario Agency for Health Protection and Promotion (OAHPP)	Public Health Agency of Canada (PHAC)
EPI_ISL_265384	A/Ontario/RV0516/2017	Ontario Agency for Health Protection and Promotion (OAHPP)	Public Health Agency of Canada (PHAC)
EPI_ISL_265385	A/Ontario/RV0518/2017	Ontario Agency for Health Protection and Promotion (OAHPP)	Public Health Agency of Canada (PHAC)
EPI_ISL_265386	A/Ontario/RV0519/2017	Ontario Agency for Health Protection and Promotion (OAHPP)	Public Health Agency of Canada (PHAC)
EPI_ISL_265387	A/Ontario/RV0520/2017	Ontario Agency for Health Protection and Promotion (OAHPP)	Public Health Agency of Canada (PHAC)
EPI_ISL_265388	A/Ontario/RV0521/2017	Ontario Agency for Health Protection and Promotion (OAHPP)	Public Health Agency of Canada (PHAC)
EPI_ISL_265389	A/Ontario/RV0522/2017	Ontario Agency for Health Protection and Promotion (OAHPP)	Public Health Agency of Canada (PHAC)
EPI_ISL_265390	A/Ontario/RV0531/2017		Public Health Agency of Canada (PHAC)
EPI_ISL_265391	A/Ontario/RV0533/2017		Public Health Agency of Canada (PHAC)
EPI_ISL_265392	A/Ontario/RV0535/2017		Public Health Agency of Canada (PHAC)
EPI_ISL_265393	A/Ontario/RV0536/2017		Public Health Agency of Canada (PHAC)
EPI_ISL_265394	A/Ontario/RV0537/2017		Public Health Agency of Canada (PHAC)
EPI_ISL_265395	A/Ontario/RV0538/2017		Public Health Agency of Canada (PHAC)
EPI_ISL_265396	A/Ontario/RV0539/2017		Public Health Agency of Canada (PHAC)
EPI_ISL_265397	A/Ontario/RV0540/2017		Public Health Agency of Canada (PHAC)
EPI_ISL_265398	A/Ontario/RV0541/2017		Public Health Agency of Canada (PHAC)
EPI_ISL_265399	A/Ontario/RV0542/2017		Public Health Agency of Canada (PHAC)
EPI_ISL_265400	A/Ontario/RV0543/2017		Public Health Agency of Canada (PHAC)
EPI_ISL_265401	A/Ontario/RV0548/2017	Ontario Agency for Health Protection and Promotion (OAHPP)	Public Health Agency of Canada (PHAC)
EPI_ISL_265402	A/Ontario/RV0549/2017	Ontario Agency for Health Protection and Promotion (OAHPP)	Public Health Agency of Canada (PHAC)
EPI_ISL_265403	A/Ontario/RV0550/2017	Ontario Agency for Health Protection and Promotion (OAHPP)	Public Health Agency of Canada (PHAC)
EPI_ISL_265404	A/Ontario/RV0551/2017	Ontario Agency for Health Protection and Promotion (OAHPP)	Public Health Agency of Canada (PHAC)
EPI_ISL_265405	A/Ontario/RV0552/2017	Ontario Agency for Health Protection and Promotion (OAHPP)	Public Health Agency of Canada (PHAC)
EPI_ISL_265406	A/Ontario/RV0553/2017	Ontario Agency for Health Protection and Promotion (OAHPP)	Public Health Agency of Canada (PHAC)
EPI_ISL_265407	A/Ontario/RV0554/2017	Ontario Agency for Health Protection and Promotion (OAHPP)	Public Health Agency of Canada (PHAC)
EPI_ISL_265408	A/Ontario/RV0555/2017	Ontario Agency for Health Protection and Promotion (OAHPP)	Public Health Agency of Canada (PHAC)
EPI_ISL_265409	A/Ontario/RV0556/2017	Ontario Agency for Health Protection and Promotion (OAHPP)	Public Health Agency of Canada (PHAC)
EPI_ISL_265410	A/Ontario/RV0557/2017	Ontario Agency for Health Protection and Promotion (OAHPP)	Public Health Agency of Canada (PHAC)
EPI_ISL_265411	A/Ontario/RV0558/2017	Ontario Agency for Health Protection and Promotion (OAHPP)	Public Health Agency of Canada (PHAC)
EPI_ISL_265412	A/Ontario/RV0559/2017	Ontario Agency for Health Protection and Promotion (OAHPP)	Public Health Agency of Canada (PHAC)
EPI_ISL_265413	A/Ontario/RV0560/2017	Ontario Agency for Health Protection and Promotion (OAHPP)	Public Health Agency of Canada (PHAC)
EPI_ISL_265414	A/Ontario/RV0562/2017	Ontario Agency for Health Protection and Promotion (OAHPP)	Public Health Agency of Canada (PHAC)
EPI_ISL_265415	A/Ontario/RV0563/2017	Ontario Agency for Health Protection and Promotion (OAHPP)	Public Health Agency of Canada (PHAC)
EPI_ISL_265416	A/Ontario/RV0564/2017	Ontario Agency for Health Protection and Promotion (OAHPP)	Public Health Agency of Canada (PHAC)
EPI_ISL_265417	A/Ontario/RV0565/2017	Ontario Agency for Health Protection and Promotion (OAHPP)	Public Health Agency of Canada (PHAC)
EPI_ISL_265418	A/Ontario/RV0566/2017	Ontario Agency for Health Protection and Promotion (OAHPP)	Public Health Agency of Canada (PHAC)
EPI_ISL_265419	A/Ontario/RV0567/2017	Ontario Agency for Health Protection and Promotion (OAHPP)	Public Health Agency of Canada (PHAC)
EPI_ISL_265420	A/Ontario/RV0568/2017	Ontario Agency for Health Protection and Promotion (OAHPP)	Public Health Agency of Canada (PHAC)
EPI_ISL_265421	A/Ontario/RV0570/2017	Ontario Agency for Health Protection and Promotion (OAHPP)	Public Health Agency of Canada (PHAC)
EPI_ISL_265422	A/Ontario/RV0571/2017	Ontario Agency for Health Protection and Promotion (OAHPP)	Public Health Agency of Canada (PHAC)
EPI_ISL_265423	A/Ontario/RV0572/2017	Ontario Agency for Health Protection and Promotion (OAHPP)	Public Health Agency of Canada (PHAC)
EPI_ISL_265424	A/Ontario/RV0573/2017	Ontario Agency for Health Protection and Promotion (OAHPP)	Public Health Agency of Canada (PHAC)
EPI_ISL_265425	A/Ontario/RV0574/2017	Ontario Agency for Health Protection and Promotion (OAHPP)	Public Health Agency of Canada (PHAC)
EPI_ISL_265426	A/Ontario/RV0575/2017	Ontario Agency for Health Protection and Promotion (OAHPP)	Public Health Agency of Canada (PHAC)
EPI_ISL_265427	A/Ontario/RV0576/2017	Ontario Agency for Health Protection and Promotion (OAHPP)	Public Health Agency of Canada (PHAC)
EPI_ISL_265428	A/Ontario/RV0577/2017	Ontario Agency for Health Protection and Promotion (OAHPP)	Public Health Agency of Canada (PHAC)
EPI_ISL_265429	A/Ontario/RV0578/2017	Ontario Agency for Health Protection and Promotion (OAHPP)	Public Health Agency of Canada (PHAC)
EPI_ISL_265430	A/Ontario/RV0579/2017	Ontario Agency for Health Protection and Promotion (OAHPP)	Public Health Agency of Canada (PHAC)
EPI_ISL_265431	A/Ontario/RV0580/2017	Ontario Agency for Health Protection and Promotion (OAHPP)	Public Health Agency of Canada (PHAC)
EPI_ISL_265432	A/Ontario/RV0581/2017	Ontario Agency for Health Protection and Promotion (OAHPP)	Public Health Agency of Canada (PHAC)
EPI_ISL_265433	A/Ontario/RV0582/2017	Ontario Agency for Health Protection and Promotion (OAHPP)	Public Health Agency of Canada (PHAC)
EPI_ISL_265434	A/Ontario/RV0583/2017	Ontario Agency for Health Protection and Promotion (OAHPP)	Public Health Agency of Canada (PHAC)
EPI_ISL_265435	A/Ontario/RV0584/2017	Ontario Agency for Health Protection and Promotion (OAHPP)	Public Health Agency of Canada (PHAC)
EPI_ISL_265436	A/Ontario/RV0585/2017	Ontario Agency for Health Protection and Promotion (OAHPP)	Public Health Agency of Canada (PHAC)
EPI_ISL_265437	A/Ontario/RV0586/2017	Ontario Agency for Health Protection and Promotion (OAHPP)	Public Health Agency of Canada (PHAC)
EPI_ISL_265438	A/Ontario/RV0587/2017	Ontario Agency for Health Protection and Promotion (OAHPP)	Public Health Agency of Canada (PHAC)
EPI_ISL_265439	A/Ontario/RV0678/2017	Ontario Agency for Health Protection and Promotion (OAHPP)	Public Health Agency of Canada (PHAC)
EPI_ISL_265440	A/Ontario/RV0679/2017	Ontario Agency for Health Protection and Promotion (OAHPP)	Public Health Agency of Canada (PHAC)
EPI_ISL_265441	A/Ontario/RV0680/2017	Ontario Agency for Health Protection and Promotion (OAHPP)	Public Health Agency of Canada (PHAC)
EPI_ISL_265442	A/Ontario/RV0681/2017	Ontario Agency for Health Protection and Promotion (OAHPP)	Public Health Agency of Canada (PHAC)
EPI_ISL_265443	A/Ontario/RV0682/2017	Ontario Agency for Health Protection and Promotion (OAHPP)	Public Health Agency of Canada (PHAC)
EPI_ISL_265444	A/Ontario/RV0683/2017	Ontario Agency for Health Protection and Promotion (OAHPP)	Public Health Agency of Canada (PHAC)
EPI_ISL_265445	A/Ontario/RV0684/2017	Ontario Agency for Health Protection and Promotion (OAHPP)	Public Health Agency of Canada (PHAC)
EPI_ISL_265446	A/Ontario/RV0685/2017	Ontario Agency for Health Protection and Promotion (OAHPP)	Public Health Agency of Canada (PHAC)
EPI_ISL_265447	A/Ontario/RV0686/2017	Ontario Agency for Health Protection and Promotion (OAHPP)	Public Health Agency of Canada (PHAC)
EPI_ISL_265448	A/Ontario/RV0687/2017	Ontario Agency for Health Protection and Promotion (OAHPP)	Public Health Agency of Canada (PHAC)
EPI_ISL_265449	A/Ontario/RV0688/2017	Ontario Agency for Health Protection and Promotion (OAHPP)	Public Health Agency of Canada (PHAC)
EPI_ISL_265450	A/Ontario/RV0689/2017	Ontario Agency for Health Protection and Promotion (OAHPP)	Public Health Agency of Canada (PHAC)
EPI_ISL_265451	A/Ontario/RV0690/2017	Ontario Agency for Health Protection and Promotion (OAHPP)	Public Health Agency of Canada (PHAC)
EPI_ISL_265452	A/Ontario/RV0691/2017	Ontario Agency for Health Protection and Promotion (OAHPP)	Public Health Agency of Canada (PHAC)
EPI_ISL_265453	A/Ontario/RV0692/2017	Ontario Agency for Health Protection and Promotion (OAHPP)	Public Health Agency of Canada (PHAC)
EPI_ISL_265454	A/Ontario/RV0693/2017	Ontario Agency for Health Protection and Promotion (OAHPP)	Public Health Agency of Canada (PHAC)
EPI_ISL_265455	A/Ontario/RV0694/2017	Ontario Agency for Health Protection and Promotion (OAHPP)	Public Health Agency of Canada (PHAC)
EPI_ISL_265456	A/Ontario/RV0696/2017	Ontario Agency for Health Protection and Promotion (OAHPP)	Public Health Agency of Canada (PHAC)
EPI_ISL_265457	A/Ontario/RV0698/2017	Ontario Agency for Health Protection and Promotion (OAHPP)	Public Health Agency of Canada (PHAC)
EPI_ISL_265458	A/Ontario/RV0699/2017	Ontario Agency for Health Protection and Promotion (OAHPP)	Public Health Agency of Canada (PHAC)
EPI_ISL_265459	A/Ontario/RV0700/2017	Ontario Agency for Health Protection and Promotion (OAHPP)	Public Health Agency of Canada (PHAC)
EPI_ISL_265460	A/Ontario/RV0701/2017	Ontario Agency for Health Protection and Promotion (OAHPP)	Public Health Agency of Canada (PHAC)
EPI_ISL_265461	A/Ontario/RV0702/2017	Ontario Agency for Health Protection and Promotion (OAHPP)	Public Health Agency of Canada (PHAC)
EPI_ISL_265462	A/Ontario/RV0704/2017	Ontario Agency for Health Protection and Promotion (OAHPP)	Public Health Agency of Canada (PHAC)
EPI_ISL_265463	A/Ontario/RV0705/2017	Ontario Agency for Health Protection and Promotion (OAHPP)	Public Health Agency of Canada (PHAC)
EPI_ISL_265464	A/Ontario/RV0706/2017	Ontario Agency for Health Protection and Promotion (OAHPP)	Public Health Agency of Canada (PHAC)
EPI_ISL_265465	A/Ontario/RV0707/2017	Ontario Agency for Health Protection and Promotion (OAHPP)	Public Health Agency of Canada (PHAC)
EPI_ISL_265466	A/Ontario/RV0709/2017	Ontario Agency for Health Protection and Promotion (OAHPP)	Public Health Agency of Canada (PHAC)
EPI_ISL_265467	A/Ontario/RV0710/2017	Ontario Agency for Health Protection and Promotion (OAHPP)	Public Health Agency of Canada (PHAC)
EPI_ISL_265468	A/Ontario/RV0711/2017	Ontario Agency for Health Protection and Promotion (OAHPP)	Public Health Agency of Canada (PHAC)
EPI_ISL_265469	A/Ontario/RV0716/2017	Ontario Agency for Health Protection and Promotion (OAHPP)	Public Health Agency of Canada (PHAC)
EPI_ISL_265470	A/Ontario/RV0717/2017	Ontario Agency for Health Protection and Promotion (OAHPP)	Public Health Agency of Canada (PHAC)
EPI_ISL_265471	A/Ontario/RV0723/2017		Public Health Agency of Canada (PHAC)
EPI_ISL_265472	A/Ontario/RV0727/2017	Ontario Agency for Health Protection and Promotion (OAHPP)	Public Health Agency of Canada (PHAC)
EPI_ISL_265473	A/Ontario/RV0728/2017	Ontario Agency for Health Protection and Promotion (OAHPP)	Public Health Agency of Canada (PHAC)
EPI_ISL_265474	A/Ontario/RV0729/2017	Ontario Agency for Health Protection and Promotion (OAHPP)	Public Health Agency of Canada (PHAC)
EPI_ISL_265475	A/Ontario/RV0730/2017	Ontario Agency for Health Protection and Promotion (OAHPP)	Public Health Agency of Canada (PHAC)
EPI_ISL_265476	A/Ontario/RV0731/2017	Ontario Agency for Health Protection and Promotion (OAHPP)	Public Health Agency of Canada (PHAC)
EPI_ISL_265477	A/Ontario/RV0732/2017	Ontario Agency for Health Protection and Promotion (OAHPP)	Public Health Agency of Canada (PHAC)
EPI_ISL_265478	A/Ontario/RV0733/2017	Ontario Agency for Health Protection and Promotion (OAHPP)	Public Health Agency of Canada (PHAC)
EPI_ISL_265479	A/Ontario/RV0735/2017	Ontario Agency for Health Protection and Promotion (OAHPP)	Public Health Agency of Canada (PHAC)
EPI_ISL_265480	A/Ontario/RV0737/2017	Ontario Agency for Health Protection and Promotion (OAHPP)	Public Health Agency of Canada (PHAC)
EPI_ISL_265481	A/Ontario/RV0738/2017	Ontario Agency for Health Protection and Promotion (OAHPP)	Public Health Agency of Canada (PHAC)
EPI_ISL_265482	A/Ontario/RV0739/2017	Ontario Agency for Health Protection and Promotion (OAHPP)	Public Health Agency of Canada (PHAC)
EPI_ISL_265483	A/Ontario/RV0740/2017	Ontario Agency for Health Protection and Promotion (OAHPP)	Public Health Agency of Canada (PHAC)
EPI_ISL_265484	A/Ontario/RV0742/2017	Ontario Agency for Health Protection and Promotion (OAHPP)	Public Health Agency of Canada (PHAC)
EPI_ISL_265485	A/Ontario/RV0744/2017	Ontario Agency for Health Protection and Promotion (OAHPP)	Public Health Agency of Canada (PHAC)
EPI_ISL_265486	A/Ontario/RV0746/2017	Ontario Agency for Health Protection and Promotion (OAHPP)	Public Health Agency of Canada (PHAC)
EPI_ISL_265487	A/Ontario/RV0747/2017	Ontario Agency for Health Protection and Promotion (OAHPP)	Public Health Agency of Canada (PHAC)
EPI_ISL_265488	A/Ontario/RV0748/2017	Ontario Agency for Health Protection and Promotion (OAHPP)	Public Health Agency of Canada (PHAC)
EPI_ISL_265489	A/Ontario/RV0750/2017	Ontario Agency for Health Protection and Promotion (OAHPP)	Public Health Agency of Canada (PHAC)
EPI_ISL_265490	A/Ontario/RV0751/2017	Ontario Agency for Health Protection and Promotion (OAHPP)	Public Health Agency of Canada (PHAC)
EPI_ISL_265491	A/Ontario/RV0752/2017	Ontario Agency for Health Protection and Promotion (OAHPP)	Public Health Agency of Canada (PHAC)
EPI_ISL_265492	A/Ontario/RV0753/2017	Ontario Agency for Health Protection and Promotion (OAHPP)	Public Health Agency of Canada (PHAC)
EPI_ISL_265493	A/Ontario/RV0754/2017	Ontario Agency for Health Protection and Promotion (OAHPP)	Public Health Agency of Canada (PHAC)
EPI_ISL_265494	A/Ontario/RV0755/2017	Ontario Agency for Health Protection and Promotion (OAHPP)	Public Health Agency of Canada (PHAC)
EPI_ISL_265495	A/Ontario/RV0756/2017	Ontario Agency for Health Protection and Promotion (OAHPP)	Public Health Agency of Canada (PHAC)
EPI_ISL_265496	A/Ontario/RV0757/2017	Ontario Agency for Health Protection and Promotion (OAHPP)	Public Health Agency of Canada (PHAC)
EPI_ISL_265497	A/Ontario/RV0758/2017	Ontario Agency for Health Protection and Promotion (OAHPP)	Public Health Agency of Canada (PHAC)
EPI_ISL_265498	A/Ontario/RV0759/2017	Ontario Agency for Health Protection and Promotion (OAHPP)	Public Health Agency of Canada (PHAC)
EPI_ISL_265499	A/Ontario/RV0760/2017	Ontario Agency for Health Protection and Promotion (OAHPP)	Public Health Agency of Canada (PHAC)
EPI_ISL_265500	A/Ontario/RV0761/2017	Ontario Agency for Health Protection and Promotion (OAHPP)	Public Health Agency of Canada (PHAC)
EPI_ISL_265501	A/Ontario/RV0763/2017	Ontario Agency for Health Protection and Promotion (OAHPP)	Public Health Agency of Canada (PHAC)
EPI_ISL_265502	A/Ontario/RV0764/2017	Ontario Agency for Health Protection and Promotion (OAHPP)	Public Health Agency of Canada (PHAC)
EPI_ISL_265503	A/Ontario/RV0765/2017	Ontario Agency for Health Protection and Promotion (OAHPP)	Public Health Agency of Canada (PHAC)
EPI_ISL_265504	A/Ontario/RV0782/2017		Public Health Agency of Canada (PHAC)
EPI_ISL_265505	A/Ontario/RV0786/2017		Public Health Agency of Canada (PHAC)
EPI_ISL_265506	A/Ontario/RV0795/2017	Ontario Agency for Health Protection and Promotion (OAHPP)	Public Health Agency of Canada (PHAC)
EPI_ISL_265507	A/Ontario/RV0796/2017	Ontario Agency for Health Protection and Promotion (OAHPP)	Public Health Agency of Canada (PHAC)
EPI_ISL_265508	A/Ontario/RV0797/2017	Ontario Agency for Health Protection and Promotion (OAHPP)	Public Health Agency of Canada (PHAC)
EPI_ISL_265509	A/Ontario/RV0802/2017	Ontario Agency for Health Protection and Promotion (OAHPP)	Public Health Agency of Canada (PHAC)
EPI_ISL_265510	A/Ontario/RV0803/2017	Ontario Agency for Health Protection and Promotion (OAHPP)	Public Health Agency of Canada (PHAC)
EPI_ISL_265511	A/Ontario/RV0804/2017	Ontario Agency for Health Protection and Promotion (OAHPP)	Public Health Agency of Canada (PHAC)
EPI_ISL_265512	A/Ontario/RV0805/2017	Ontario Agency for Health Protection and Promotion (OAHPP)	Public Health Agency of Canada (PHAC)
EPI_ISL_265513	A/Ontario/RV0806/2017	Ontario Agency for Health Protection and Promotion (OAHPP)	Public Health Agency of Canada (PHAC)
EPI_ISL_265514	A/Ontario/RV0808/2017	Ontario Agency for Health Protection and Promotion (OAHPP)	Public Health Agency of Canada (PHAC)
EPI_ISL_265515	A/Ontario/RV0810/2017	Ontario Agency for Health Protection and Promotion (OAHPP)	Public Health Agency of Canada (PHAC)
EPI_ISL_265516	A/Ontario/RV0812/2017	Ontario Agency for Health Protection and Promotion (OAHPP)	Public Health Agency of Canada (PHAC)
EPI_ISL_265517	A/Ontario/RV0813/2017	Ontario Agency for Health Protection and Promotion (OAHPP)	Public Health Agency of Canada (PHAC)
EPI_ISL_265518	A/Ontario/RV0815/2017	Ontario Agency for Health Protection and Promotion (OAHPP)	Public Health Agency of Canada (PHAC)
EPI_ISL_265519	A/Ontario/RV0816/2017	Ontario Agency for Health Protection and Promotion (OAHPP)	Public Health Agency of Canada (PHAC)
EPI_ISL_265520	A/Ontario/RV0817/2017	Ontario Agency for Health Protection and Promotion (OAHPP)	Public Health Agency of Canada (PHAC)
EPI_ISL_265521	A/Ontario/RV0818/2017	Ontario Agency for Health Protection and Promotion (OAHPP)	Public Health Agency of Canada (PHAC)
EPI_ISL_265522	A/Ontario/RV0819/2017	Ontario Agency for Health Protection and Promotion (OAHPP)	Public Health Agency of Canada (PHAC)
EPI_ISL_265523	A/Ontario/RV0820/2017	Ontario Agency for Health Protection and Promotion (OAHPP)	Public Health Agency of Canada (PHAC)
EPI_ISL_265524	A/Ontario/RV0821/2017	Ontario Agency for Health Protection and Promotion (OAHPP)	Public Health Agency of Canada (PHAC)
EPI_ISL_265525	A/Ontario/RV0736/2017	Ontario Agency for Health Protection and Promotion (OAHPP)	Public Health Agency of Canada (PHAC)
EPI_ISL_265526	A/Ontario/RV0741/2017	Ontario Agency for Health Protection and Promotion (OAHPP)	Public Health Agency of Canada (PHAC)
EPI_ISL_265527	A/Ontario/RV0762/2017	Ontario Agency for Health Protection and Promotion (OAHPP)	Public Health Agency of Canada (PHAC)
EPI_ISL_265528	A/Ontario/RV0822/2017	Ontario Agency for Health Protection and Promotion (OAHPP)	Public Health Agency of Canada (PHAC)
EPI_ISL_265529	A/Ontario/RV0823/2017	Ontario Agency for Health Protection and Promotion (OAHPP)	Public Health Agency of Canada (PHAC)
EPI_ISL_265530	A/Ontario/RV0824/2017	Ontario Agency for Health Protection and Promotion (OAHPP)	Public Health Agency of Canada (PHAC)
EPI_ISL_265531	A/Ontario/RV0826/2017	Ontario Agency for Health Protection and Promotion (OAHPP)	Public Health Agency of Canada (PHAC)
EPI_ISL_265532	A/Ontario/RV0827/2017	Ontario Agency for Health Protection and Promotion (OAHPP)	Public Health Agency of Canada (PHAC)
EPI_ISL_265533	A/Ontario/RV0828/2017	Ontario Agency for Health Protection and Promotion (OAHPP)	Public Health Agency of Canada (PHAC)
EPI_ISL_265534	A/Ontario/RV0829/2017	Ontario Agency for Health Protection and Promotion (OAHPP)	Public Health Agency of Canada (PHAC)
EPI_ISL_265535	A/Ontario/RV0831/2017	Ontario Agency for Health Protection and Promotion (OAHPP)	Public Health Agency of Canada (PHAC)
EPI_ISL_265536	A/Ontario/RV0832/2017	Ontario Agency for Health Protection and Promotion (OAHPP)	Public Health Agency of Canada (PHAC)
EPI_ISL_265537	A/Ontario/RV0833/2017	Ontario Agency for Health Protection and Promotion (OAHPP)	Public Health Agency of Canada (PHAC)
EPI_ISL_265538	A/Ontario/RV0879/2017		Public Health Agency of Canada (PHAC)
EPI_ISL_265539	A/Ontario/RV0890/2017	Ontario Agency for Health Protection and Promotion (OAHPP)	Public Health Agency of Canada (PHAC)
EPI_ISL_265540	A/Ontario/RV0891/2017	Ontario Agency for Health Protection and Promotion (OAHPP)	Public Health Agency of Canada (PHAC)
EPI_ISL_265541	A/Ontario/RV0892/2017	Ontario Agency for Health Protection and Promotion (OAHPP)	Public Health Agency of Canada (PHAC)
EPI_ISL_265542	A/Ontario/RV0893/2017	Ontario Agency for Health Protection and Promotion (OAHPP)	Public Health Agency of Canada (PHAC)
EPI_ISL_265543	A/Ontario/RV0895/2017	Ontario Agency for Health Protection and Promotion (OAHPP)	Public Health Agency of Canada (PHAC)
EPI_ISL_265544	A/Ontario/RV0896/2017	Ontario Agency for Health Protection and Promotion (OAHPP)	Public Health Agency of Canada (PHAC)
EPI_ISL_265545	A/Ontario/RV0897/2017	Ontario Agency for Health Protection and Promotion (OAHPP)	Public Health Agency of Canada (PHAC)
EPI_ISL_265546	A/Ontario/RV0898/2017	Ontario Agency for Health Protection and Promotion (OAHPP)	Public Health Agency of Canada (PHAC)
EPI_ISL_265547	A/Ontario/RV0899/2017	Ontario Agency for Health Protection and Promotion (OAHPP)	Public Health Agency of Canada (PHAC)
EPI_ISL_265548	A/Ontario/RV0900/2017	Ontario Agency for Health Protection and Promotion (OAHPP)	Public Health Agency of Canada (PHAC)
EPI_ISL_265549	A/Ontario/RV0901/2017	Ontario Agency for Health Protection and Promotion (OAHPP)	Public Health Agency of Canada (PHAC)
EPI_ISL_265550	A/Ontario/RV0902/2017	Ontario Agency for Health Protection and Promotion (OAHPP)	Public Health Agency of Canada (PHAC)
EPI_ISL_265551	A/Ontario/RV0903/2017	Ontario Agency for Health Protection and Promotion (OAHPP)	Public Health Agency of Canada (PHAC)
EPI_ISL_265552	A/Ontario/RV0904/2017	Ontario Agency for Health Protection and Promotion (OAHPP)	Public Health Agency of Canada (PHAC)
EPI_ISL_265553	A/Ontario/RV0906/2017	Ontario Agency for Health Protection and Promotion (OAHPP)	Public Health Agency of Canada (PHAC)
EPI_ISL_265554	A/Ontario/RV0907/2017	Ontario Agency for Health Protection and Promotion (OAHPP)	Public Health Agency of Canada (PHAC)
EPI_ISL_265555	A/Ontario/RV0908/2017	Ontario Agency for Health Protection and Promotion (OAHPP)	Public Health Agency of Canada (PHAC)
EPI_ISL_265556	A/Ontario/RV0909/2017	Ontario Agency for Health Protection and Promotion (OAHPP)	Public Health Agency of Canada (PHAC)
EPI_ISL_265557	A/Ontario/RV0910/2017	Ontario Agency for Health Protection and Promotion (OAHPP)	Public Health Agency of Canada (PHAC)
EPI_ISL_265558	A/Ontario/RV0912/2017	Ontario Agency for Health Protection and Promotion (OAHPP)	Public Health Agency of Canada (PHAC)
EPI_ISL_265559	A/Ontario/RV0913/2017	Ontario Agency for Health Protection and Promotion (OAHPP)	Public Health Agency of Canada (PHAC)
EPI_ISL_265560	A/Ontario/RV0914/2017	Ontario Agency for Health Protection and Promotion (OAHPP)	Public Health Agency of Canada (PHAC)
EPI_ISL_265561	A/Ontario/RV0916/2017	Ontario Agency for Health Protection and Promotion (OAHPP)	Public Health Agency of Canada (PHAC)
EPI_ISL_265562	A/Ontario/RV0917/2017	Ontario Agency for Health Protection and Promotion (OAHPP)	Public Health Agency of Canada (PHAC)
EPI_ISL_265563	A/Ontario/RV0918/2017	Ontario Agency for Health Protection and Promotion (OAHPP)	Public Health Agency of Canada (PHAC)
EPI_ISL_265564	A/Ontario/RV0919/2017	Ontario Agency for Health Protection and Promotion (OAHPP)	Public Health Agency of Canada (PHAC)
EPI_ISL_265565	A/Ontario/RV0920/2017	Ontario Agency for Health Protection and Promotion (OAHPP)	Public Health Agency of Canada (PHAC)
EPI_ISL_265566	A/Ontario/RV0921/2017	Ontario Agency for Health Protection and Promotion (OAHPP)	Public Health Agency of Canada (PHAC)
EPI_ISL_265567	A/Ontario/RV0922/2017	Ontario Agency for Health Protection and Promotion (OAHPP)	Public Health Agency of Canada (PHAC)
EPI_ISL_265568	A/Ontario/RV0925/2017	Ontario Agency for Health Protection and Promotion (OAHPP)	Public Health Agency of Canada (PHAC)
EPI_ISL_265569	A/Ontario/RV0926/2017	Ontario Agency for Health Protection and Promotion (OAHPP)	Public Health Agency of Canada (PHAC)
EPI_ISL_265570	A/Ontario/RV0927/2017	Ontario Agency for Health Protection and Promotion (OAHPP)	Public Health Agency of Canada (PHAC)
EPI_ISL_265571	A/Ontario/RV0928/2017	Ontario Agency for Health Protection and Promotion (OAHPP)	Public Health Agency of Canada (PHAC)
EPI_ISL_265572	A/Ontario/RV0929/2017	Ontario Agency for Health Protection and Promotion (OAHPP)	Public Health Agency of Canada (PHAC)
EPI_ISL_265573	A/Ontario/RV0941/2017		Public Health Agency of Canada (PHAC)
EPI_ISL_265574	A/Ontario/RV0942/2017		Public Health Agency of Canada (PHAC)
EPI_ISL_265575	A/Ontario/RV0954/2017	Ontario Agency for Health Protection and Promotion (OAHPP)	Public Health Agency of Canada (PHAC)
EPI_ISL_265576	A/Ontario/RV0955/2017	Ontario Agency for Health Protection and Promotion (OAHPP)	Public Health Agency of Canada (PHAC)
EPI_ISL_265577	A/Ontario/RV0957/2017	Ontario Agency for Health Protection and Promotion (OAHPP)	Public Health Agency of Canada (PHAC)
EPI_ISL_265578	A/Ontario/RV0958/2017	Ontario Agency for Health Protection and Promotion (OAHPP)	Public Health Agency of Canada (PHAC)
EPI_ISL_265579	A/Ontario/RV0959/2017	Ontario Agency for Health Protection and Promotion (OAHPP)	Public Health Agency of Canada (PHAC)
EPI_ISL_265580	A/Ontario/RV0960/2017	Ontario Agency for Health Protection and Promotion (OAHPP)	Public Health Agency of Canada (PHAC)
EPI_ISL_265581	A/Ontario/RV0961/2017	Ontario Agency for Health Protection and Promotion (OAHPP)	Public Health Agency of Canada (PHAC)
EPI_ISL_265582	A/Ontario/RV0963/2017	Ontario Agency for Health Protection and Promotion (OAHPP)	Public Health Agency of Canada (PHAC)
EPI_ISL_265583	A/Ontario/RV0964/2017	Ontario Agency for Health Protection and Promotion (OAHPP)	Public Health Agency of Canada (PHAC)
EPI_ISL_265584	A/Ontario/RV0965/2017	Ontario Agency for Health Protection and Promotion (OAHPP)	Public Health Agency of Canada (PHAC)
EPI_ISL_265585	A/Ontario/RV0966/2017	Ontario Agency for Health Protection and Promotion (OAHPP)	Public Health Agency of Canada (PHAC)
EPI_ISL_265586	A/Ontario/RV0967/2017	Ontario Agency for Health Protection and Promotion (OAHPP)	Public Health Agency of Canada (PHAC)
EPI_ISL_265587	A/Ontario/RV0968/2017	Ontario Agency for Health Protection and Promotion (OAHPP)	Public Health Agency of Canada (PHAC)
EPI_ISL_265588	A/Ontario/RV0969/2017	Ontario Agency for Health Protection and Promotion (OAHPP)	Public Health Agency of Canada (PHAC)
EPI_ISL_265589	A/Ontario/RV0970/2017	Ontario Agency for Health Protection and Promotion (OAHPP)	Public Health Agency of Canada (PHAC)
EPI_ISL_265590	A/Ontario/RV0971/2017	Ontario Agency for Health Protection and Promotion (OAHPP)	Public Health Agency of Canada (PHAC)
EPI_ISL_265591	A/Ontario/RV0972/2017	Ontario Agency for Health Protection and Promotion (OAHPP)	Public Health Agency of Canada (PHAC)
EPI_ISL_265592	A/Ontario/RV0973/2017	Ontario Agency for Health Protection and Promotion (OAHPP)	Public Health Agency of Canada (PHAC)
EPI_ISL_265593	A/Ontario/RV0974/2017	Ontario Agency for Health Protection and Promotion (OAHPP)	Public Health Agency of Canada (PHAC)
EPI_ISL_265594	A/Ontario/RV0975/2017	Ontario Agency for Health Protection and Promotion (OAHPP)	Public Health Agency of Canada (PHAC)
EPI_ISL_265595	A/Ontario/RV0976/2017	Ontario Agency for Health Protection and Promotion (OAHPP)	Public Health Agency of Canada (PHAC)
EPI_ISL_265596	A/Ontario/RV0977/2017	Ontario Agency for Health Protection and Promotion (OAHPP)	Public Health Agency of Canada (PHAC)
EPI_ISL_265597	A/Ontario/RV0978/2017	Ontario Agency for Health Protection and Promotion (OAHPP)	Public Health Agency of Canada (PHAC)
EPI_ISL_265598	A/Ontario/RV0979/2017	Ontario Agency for Health Protection and Promotion (OAHPP)	Public Health Agency of Canada (PHAC)
EPI_ISL_265599	A/Ontario/RV0980/2017	Ontario Agency for Health Protection and Promotion (OAHPP)	Public Health Agency of Canada (PHAC)
EPI_ISL_265600	A/Ontario/RV0981/2017	Ontario Agency for Health Protection and Promotion (OAHPP)	Public Health Agency of Canada (PHAC)
EPI_ISL_265601	A/Ontario/RV0982/2017	Ontario Agency for Health Protection and Promotion (OAHPP)	Public Health Agency of Canada (PHAC)
EPI_ISL_265602	A/Ontario/RV0983/2017	Ontario Agency for Health Protection and Promotion (OAHPP)	Public Health Agency of Canada (PHAC)
EPI_ISL_265603	A/Ontario/RV0984/2017	Ontario Agency for Health Protection and Promotion (OAHPP)	Public Health Agency of Canada (PHAC)
EPI_ISL_265604	A/Ontario/RV0985/2017	Ontario Agency for Health Protection and Promotion (OAHPP)	Public Health Agency of Canada (PHAC)
EPI_ISL_265605	A/Ontario/RV0986/2017	Ontario Agency for Health Protection and Promotion (OAHPP)	Public Health Agency of Canada (PHAC)
EPI_ISL_265606	A/Ontario/RV0987/2017	Ontario Agency for Health Protection and Promotion (OAHPP)	Public Health Agency of Canada (PHAC)
EPI_ISL_265607	A/Ontario/RV0989/2017	Ontario Agency for Health Protection and Promotion (OAHPP)	Public Health Agency of Canada (PHAC)
EPI_ISL_265608	A/Ontario/RV0990/2017	Ontario Agency for Health Protection and Promotion (OAHPP)	Public Health Agency of Canada (PHAC)
EPI_ISL_265609	A/Ontario/RV0991/2017	Ontario Agency for Health Protection and Promotion (OAHPP)	Public Health Agency of Canada (PHAC)
EPI_ISL_265610	A/Ontario/RV0992/2017	Ontario Agency for Health Protection and Promotion (OAHPP)	Public Health Agency of Canada (PHAC)
EPI_ISL_265611	A/Ontario/RV0993/2017	Ontario Agency for Health Protection and Promotion (OAHPP)	Public Health Agency of Canada (PHAC)
EPI_ISL_265612	A/Ontario/RV1058/2017		Public Health Agency of Canada (PHAC)
EPI_ISL_265613	A/Ontario/RV1064/2017		Public Health Agency of Canada (PHAC)
EPI_ISL_265614	A/Ontario/RV1065/2017		Public Health Agency of Canada (PHAC)
EPI_ISL_265615	A/Ontario/RV1066/2017		Public Health Agency of Canada (PHAC)
EPI_ISL_265616	A/Ontario/RV1067/2017		Public Health Agency of Canada (PHAC)
EPI_ISL_265617	A/Ontario/RV1068/2017		Public Health Agency of Canada (PHAC)
EPI_ISL_265618	A/Ontario/RV1069/2017		Public Health Agency of Canada (PHAC)
EPI_ISL_265619	A/Ontario/RV1070/2017		Public Health Agency of Canada (PHAC)
EPI_ISL_265620	A/Ontario/RV1071/2017		Public Health Agency of Canada (PHAC)
EPI_ISL_265621	A/Ontario/RV1072/2017		Public Health Agency of Canada (PHAC)
EPI_ISL_265622	A/Ontario/RV1073/2017		Public Health Agency of Canada (PHAC)
EPI_ISL_265623	A/Ontario/RV1074/2017		Public Health Agency of Canada (PHAC)
EPI_ISL_265624	A/Ontario/RV1076/2017		Public Health Agency of Canada (PHAC)
EPI_ISL_265625	A/Ontario/RV1077/2017		Public Health Agency of Canada (PHAC)
EPI_ISL_265626	A/Ontario/RV1078/2017		Public Health Agency of Canada (PHAC)
EPI_ISL_265627	A/Ontario/RV1079/2017		Public Health Agency of Canada (PHAC)
EPI_ISL_265628	A/Ontario/RV1080/2017		Public Health Agency of Canada (PHAC)
EPI_ISL_265629	A/Ontario/RV1081/2017		Public Health Agency of Canada (PHAC)
EPI_ISL_265630	A/Ontario/RV1082/2017		Public Health Agency of Canada (PHAC)
EPI_ISL_265631	A/Ontario/RV1083/2017		Public Health Agency of Canada (PHAC)
EPI_ISL_265632	A/Ontario/RV1084/2017		Public Health Agency of Canada (PHAC)
EPI_ISL_265633	A/Ontario/RV1085/2017		Public Health Agency of Canada (PHAC)
EPI_ISL_265634	A/Ontario/RV1086/2017		Public Health Agency of Canada (PHAC)
EPI_ISL_265635	A/Ontario/RV1087/2017		Public Health Agency of Canada (PHAC)
EPI_ISL_265636	A/Ontario/RV1098/2017		Public Health Agency of Canada (PHAC)
EPI_ISL_265637	A/Ontario/RV1099/2017		Public Health Agency of Canada (PHAC)
EPI_ISL_265638	A/Ontario/RV1100/2017		Public Health Agency of Canada (PHAC)
EPI_ISL_265639	A/Ontario/RV1101/2017		Public Health Agency of Canada (PHAC)
EPI_ISL_265640	A/Ontario/RV1117/2017	Ontario Agency for Health Protection and Promotion (OAHPP)	Public Health Agency of Canada (PHAC)
EPI_ISL_265641	A/Ontario/RV1118/2017	Ontario Agency for Health Protection and Promotion (OAHPP)	Public Health Agency of Canada (PHAC)
EPI_ISL_265642	A/Ontario/RV1119/2017	Ontario Agency for Health Protection and Promotion (OAHPP)	Public Health Agency of Canada (PHAC)
EPI_ISL_265643	A/Ontario/RV1120/2017	Ontario Agency for Health Protection and Promotion (OAHPP)	Public Health Agency of Canada (PHAC)
EPI_ISL_265644	A/Ontario/RV1121/2017	Ontario Agency for Health Protection and Promotion (OAHPP)	Public Health Agency of Canada (PHAC)
EPI_ISL_265645	A/Ontario/RV1122/2017	Ontario Agency for Health Protection and Promotion (OAHPP)	Public Health Agency of Canada (PHAC)
EPI_ISL_265646	A/Ontario/RV1123/2017	Ontario Agency for Health Protection and Promotion (OAHPP)	Public Health Agency of Canada (PHAC)
EPI_ISL_265647	A/Ontario/RV1124/2017	Ontario Agency for Health Protection and Promotion (OAHPP)	Public Health Agency of Canada (PHAC)
EPI_ISL_265648	A/Ontario/RV1129/2017	Ontario Agency for Health Protection and Promotion (OAHPP)	Public Health Agency of Canada (PHAC)
EPI_ISL_265649	A/Ontario/RV1130/2017	Ontario Agency for Health Protection and Promotion (OAHPP)	Public Health Agency of Canada (PHAC)
EPI_ISL_265650	A/Ontario/RV1132/2017	Ontario Agency for Health Protection and Promotion (OAHPP)	Public Health Agency of Canada (PHAC)
EPI_ISL_265651	A/Ontario/RV1141/2017	Ontario Agency for Health Protection and Promotion (OAHPP)	Public Health Agency of Canada (PHAC)
EPI_ISL_265652	A/Ontario/RV1142/2017	Ontario Agency for Health Protection and Promotion (OAHPP)	Public Health Agency of Canada (PHAC)
EPI_ISL_265653	A/Ontario/RV1143/2017	Ontario Agency for Health Protection and Promotion (OAHPP)	Public Health Agency of Canada (PHAC)
EPI_ISL_265654	A/Ontario/RV1144/2017	Ontario Agency for Health Protection and Promotion (OAHPP)	Public Health Agency of Canada (PHAC)
EPI_ISL_265655	A/Ontario/RV1145/2017	Ontario Agency for Health Protection and Promotion (OAHPP)	Public Health Agency of Canada (PHAC)
EPI_ISL_265656	A/Ontario/RV1146/2017	Ontario Agency for Health Protection and Promotion (OAHPP)	Public Health Agency of Canada (PHAC)
EPI_ISL_265657	A/Ontario/RV1147/2017	Ontario Agency for Health Protection and Promotion (OAHPP)	Public Health Agency of Canada (PHAC)
EPI_ISL_265658	A/Ontario/RV1148/2017	Ontario Agency for Health Protection and Promotion (OAHPP)	Public Health Agency of Canada (PHAC)
EPI_ISL_265659	A/Ontario/RV1149/2017	Ontario Agency for Health Protection and Promotion (OAHPP)	Public Health Agency of Canada (PHAC)
EPI_ISL_265660	A/Ontario/RV1153/2017	Ontario Agency for Health Protection and Promotion (OAHPP)	Public Health Agency of Canada (PHAC)
EPI_ISL_265661	A/Ontario/RV1154/2017	Ontario Agency for Health Protection and Promotion (OAHPP)	Public Health Agency of Canada (PHAC)
EPI_ISL_265662	A/Ontario/RV1155/2017	Ontario Agency for Health Protection and Promotion (OAHPP)	Public Health Agency of Canada (PHAC)
EPI_ISL_265663	A/Ontario/RV1156/2017	Ontario Agency for Health Protection and Promotion (OAHPP)	Public Health Agency of Canada (PHAC)
EPI_ISL_265664	A/Ontario/RV1158/2017		Public Health Agency of Canada (PHAC)
EPI_ISL_265665	A/Ontario/RV1159/2017		Public Health Agency of Canada (PHAC)
EPI_ISL_265666	A/Ontario/RV1206/2017	Ontario Agency for Health Protection and Promotion (OAHPP)	Public Health Agency of Canada (PHAC)
EPI_ISL_265667	A/Ontario/RV1207/2017	Ontario Agency for Health Protection and Promotion (OAHPP)	Public Health Agency of Canada (PHAC)
EPI_ISL_265668	A/Ontario/RV1208/2017	Ontario Agency for Health Protection and Promotion (OAHPP)	Public Health Agency of Canada (PHAC)
EPI_ISL_265669	A/Ontario/RV1209/2017	Ontario Agency for Health Protection and Promotion (OAHPP)	Public Health Agency of Canada (PHAC)
EPI_ISL_265670	A/Ontario/RV1210/2017	Ontario Agency for Health Protection and Promotion (OAHPP)	Public Health Agency of Canada (PHAC)
EPI_ISL_265671	A/Ontario/RV1211/2017	Ontario Agency for Health Protection and Promotion (OAHPP)	Public Health Agency of Canada (PHAC)
EPI_ISL_265672	A/Ontario/RV1212/2017	Ontario Agency for Health Protection and Promotion (OAHPP)	Public Health Agency of Canada (PHAC)
EPI_ISL_265673	A/Ontario/RV1213/2017	Ontario Agency for Health Protection and Promotion (OAHPP)	Public Health Agency of Canada (PHAC)
EPI_ISL_265674	A/Ontario/RV1214/2017	Ontario Agency for Health Protection and Promotion (OAHPP)	Public Health Agency of Canada (PHAC)
EPI_ISL_265675	A/Ontario/RV1215/2017	Ontario Agency for Health Protection and Promotion (OAHPP)	Public Health Agency of Canada (PHAC)
EPI_ISL_265676	A/Ontario/RV1216/2017	Ontario Agency for Health Protection and Promotion (OAHPP)	Public Health Agency of Canada (PHAC)
EPI_ISL_265677	A/Ontario/RV1217/2017	Ontario Agency for Health Protection and Promotion (OAHPP)	Public Health Agency of Canada (PHAC)
EPI_ISL_265678	A/Ontario/RV1218/2017	Ontario Agency for Health Protection and Promotion (OAHPP)	Public Health Agency of Canada (PHAC)
EPI_ISL_265679	A/Ontario/RV1219/2017	Ontario Agency for Health Protection and Promotion (OAHPP)	Public Health Agency of Canada (PHAC)
EPI_ISL_265680	A/Ontario/RV1220/2017	Ontario Agency for Health Protection and Promotion (OAHPP)	Public Health Agency of Canada (PHAC)
EPI_ISL_265681	A/Ontario/RV1221/2017	Ontario Agency for Health Protection and Promotion (OAHPP)	Public Health Agency of Canada (PHAC)
EPI_ISL_265682	A/Ontario/RV1222/2017	Ontario Agency for Health Protection and Promotion (OAHPP)	Public Health Agency of Canada (PHAC)
EPI_ISL_265683	A/Ontario/RV1223/2017	Ontario Agency for Health Protection and Promotion (OAHPP)	Public Health Agency of Canada (PHAC)
EPI_ISL_265684	A/Ontario/RV1230/2017	Ontario Agency for Health Protection and Promotion (OAHPP)	Public Health Agency of Canada (PHAC)
EPI_ISL_265685	A/Ontario/RV1234/2017	Ontario Agency for Health Protection and Promotion (OAHPP)	Public Health Agency of Canada (PHAC)
EPI_ISL_265686	A/Ontario/RV1235/2017	Ontario Agency for Health Protection and Promotion (OAHPP)	Public Health Agency of Canada (PHAC)
EPI_ISL_265687	A/Ontario/RV1236/2017	Ontario Agency for Health Protection and Promotion (OAHPP)	Public Health Agency of Canada (PHAC)
EPI_ISL_265688	A/Ontario/RV1237/2017	Ontario Agency for Health Protection and Promotion (OAHPP)	Public Health Agency of Canada (PHAC)
EPI_ISL_265689	A/Ontario/RV1238/2017	Ontario Agency for Health Protection and Promotion (OAHPP)	Public Health Agency of Canada (PHAC)
EPI_ISL_265690	A/Ontario/RV1239/2017	Ontario Agency for Health Protection and Promotion (OAHPP)	Public Health Agency of Canada (PHAC)
EPI_ISL_265691	A/Ontario/RV1240/2017	Ontario Agency for Health Protection and Promotion (OAHPP)	Public Health Agency of Canada (PHAC)
EPI_ISL_265692	A/Ontario/RV1241/2017	Ontario Agency for Health Protection and Promotion (OAHPP)	Public Health Agency of Canada (PHAC)
EPI_ISL_265693	A/Ontario/RV1242/2017	Ontario Agency for Health Protection and Promotion (OAHPP)	Public Health Agency of Canada (PHAC)
EPI_ISL_265694	A/Ontario/RV1243/2017	Ontario Agency for Health Protection and Promotion (OAHPP)	Public Health Agency of Canada (PHAC)
EPI_ISL_265695	A/Ontario/RV1244/2017	Ontario Agency for Health Protection and Promotion (OAHPP)	Public Health Agency of Canada (PHAC)
EPI_ISL_265696	A/Ontario/RV1245/2017	Ontario Agency for Health Protection and Promotion (OAHPP)	Public Health Agency of Canada (PHAC)
EPI_ISL_265697	A/Ontario/RV1285/2017		Public Health Agency of Canada (PHAC)
EPI_ISL_265698	A/Ontario/RV1286/2017		Public Health Agency of Canada (PHAC)
EPI_ISL_265699	A/Ontario/RV1287/2017		Public Health Agency of Canada (PHAC)
EPI_ISL_265700	A/Ontario/RV1289/2017		Public Health Agency of Canada (PHAC)
EPI_ISL_265701	A/Ontario/RV1291/2017		Public Health Agency of Canada (PHAC)
EPI_ISL_265702	A/Ontario/RV1292/2017		Public Health Agency of Canada (PHAC)
EPI_ISL_265703	A/Ontario/RV1353/2017	Ontario Agency for Health Protection and Promotion (OAHPP)	Public Health Agency of Canada (PHAC)
EPI_ISL_265704	A/Ontario/RV1355/2017	Ontario Agency for Health Protection and Promotion (OAHPP)	Public Health Agency of Canada (PHAC)
EPI_ISL_265705	A/Ontario/RV1366/2017	Ontario Agency for Health Protection and Promotion (OAHPP)	Public Health Agency of Canada (PHAC)
EPI_ISL_265706	A/Ontario/RV1367/2017	Ontario Agency for Health Protection and Promotion (OAHPP)	Public Health Agency of Canada (PHAC)
EPI_ISL_265707	A/Ontario/RV1368/2017	Ontario Agency for Health Protection and Promotion (OAHPP)	Public Health Agency of Canada (PHAC)
EPI_ISL_265708	A/Ontario/RV1369/2017	Ontario Agency for Health Protection and Promotion (OAHPP)	Public Health Agency of Canada (PHAC)
EPI_ISL_265709	A/Ontario/RV1370/2017	Ontario Agency for Health Protection and Promotion (OAHPP)	Public Health Agency of Canada (PHAC)
EPI_ISL_265710	A/Ontario/RV1372/2017	Ontario Agency for Health Protection and Promotion (OAHPP)	Public Health Agency of Canada (PHAC)
EPI_ISL_265711	A/Ontario/RV1373/2017	Ontario Agency for Health Protection and Promotion (OAHPP)	Public Health Agency of Canada (PHAC)
EPI_ISL_265712	A/Ontario/RV1374/2017	Ontario Agency for Health Protection and Promotion (OAHPP)	Public Health Agency of Canada (PHAC)
EPI_ISL_265713	A/Ontario/RV1375/2017	Ontario Agency for Health Protection and Promotion (OAHPP)	Public Health Agency of Canada (PHAC)
EPI_ISL_265715	A/Ontario/RV1377/2017	Ontario Agency for Health Protection and Promotion (OAHPP)	Public Health Agency of Canada (PHAC)
EPI_ISL_265716	A/Ontario/RV1379/2017		Public Health Agency of Canada (PHAC)
EPI_ISL_265717	A/Ontario/RV1380/2017		Public Health Agency of Canada (PHAC)
EPI_ISL_265718	A/Ontario/RV1381/2017		Public Health Agency of Canada (PHAC)
EPI_ISL_265719	A/Ontario/RV1382/2017		Public Health Agency of Canada (PHAC)
EPI_ISL_265720	A/Ontario/RV1384/2017		Public Health Agency of Canada (PHAC)
EPI_ISL_265721	A/Ontario/RV1385/2017		Public Health Agency of Canada (PHAC)
EPI_ISL_265722	A/Ontario/RV1386/2017		Public Health Agency of Canada (PHAC)
EPI_ISL_265723	A/Ontario/RV1387/2017		Public Health Agency of Canada (PHAC)
EPI_ISL_265724	A/Ontario/RV1389/2017		Public Health Agency of Canada (PHAC)
EPI_ISL_265725	A/Ontario/RV1390/2017		Public Health Agency of Canada (PHAC)
EPI_ISL_265726	A/Ontario/RV1391/2017		Public Health Agency of Canada (PHAC)
EPI_ISL_265727	A/Ontario/RV1392/2017		Public Health Agency of Canada (PHAC)
EPI_ISL_265728	A/Ontario/RV1393/2017		Public Health Agency of Canada (PHAC)
EPI_ISL_265729	A/Ontario/RV1394/2017		Public Health Agency of Canada (PHAC)
EPI_ISL_265730	A/Ontario/RV1401/2017		Public Health Agency of Canada (PHAC)
EPI_ISL_265731	A/Ontario/RV1402/2017		Public Health Agency of Canada (PHAC)
EPI_ISL_265732	A/Ontario/RV1403/2017		Public Health Agency of Canada (PHAC)
EPI_ISL_265733	A/Ontario/RV1406/2017		Public Health Agency of Canada (PHAC)
EPI_ISL_265734	A/Ontario/RV1407/2017		Public Health Agency of Canada (PHAC)
EPI_ISL_265735	A/Ontario/RV1408/2017		Public Health Agency of Canada (PHAC)
EPI_ISL_265736	A/Ontario/RV1415/2017		Public Health Agency of Canada (PHAC)
EPI_ISL_265737	A/Ontario/RV1416/2017		Public Health Agency of Canada (PHAC)
EPI_ISL_265738	A/Ontario/RV1629/2017		Public Health Agency of Canada (PHAC)
EPI_ISL_265739	A/Ontario/RV1632/2017		Public Health Agency of Canada (PHAC)
EPI_ISL_265740	A/Ontario/RV1633/2017		Public Health Agency of Canada (PHAC)
EPI_ISL_265741	A/Ontario/RV1634/2017		Public Health Agency of Canada (PHAC)
EPI_ISL_265742	A/Ontario/RV1640/2017		Public Health Agency of Canada (PHAC)
EPI_ISL_265743	A/Ontario/RV1641/2017		Public Health Agency of Canada (PHAC)
EPI_ISL_265744	A/Ontario/RV1642/2017		Public Health Agency of Canada (PHAC)
EPI_ISL_265745	A/Ontario/RV1643/2017		Public Health Agency of Canada (PHAC)
EPI_ISL_265746	A/Ontario/RV1644/2017		Public Health Agency of Canada (PHAC)
EPI_ISL_265747	A/Ontario/RV1645/2017		Public Health Agency of Canada (PHAC)
EPI_ISL_265748	A/Ontario/RV1647/2017		Public Health Agency of Canada (PHAC)
EPI_ISL_265749	A/Ontario/RV1650/2017		Public Health Agency of Canada (PHAC)
EPI_ISL_265750	A/Ontario/RV1655/2017		Public Health Agency of Canada (PHAC)
EPI_ISL_265751	A/Ontario/RV1658/2017		Public Health Agency of Canada (PHAC)
EPI_ISL_265752	A/Ontario/RV1660/2017		Public Health Agency of Canada (PHAC)
EPI_ISL_265753	A/Ontario/RV1661/2017		Public Health Agency of Canada (PHAC)
EPI_ISL_265754	A/Ontario/RV1663/2017		Public Health Agency of Canada (PHAC)
EPI_ISL_265755	A/Ontario/RV1689/2017		Public Health Agency of Canada (PHAC)
EPI_ISL_265756	A/Ontario/RV1690/2017		Public Health Agency of Canada (PHAC)
EPI_ISL_265757	A/Ontario/RV1691/2017		Public Health Agency of Canada (PHAC)
EPI_ISL_265758	A/Ontario/RV1746/2017		Public Health Agency of Canada (PHAC)
EPI_ISL_265759	A/Ontario/RV1747/2017		Public Health Agency of Canada (PHAC)
EPI_ISL_265760	A/Ontario/RV1750/2017		Public Health Agency of Canada (PHAC)
EPI_ISL_265761	A/Ontario/RV1754/2017	Ontario Agency for Health Protection and Promotion (OAHPP)	Public Health Agency of Canada (PHAC)
EPI_ISL_265762	A/Ontario/RV1756/2017	Ontario Agency for Health Protection and Promotion (OAHPP)	Public Health Agency of Canada (PHAC)
EPI_ISL_265763	A/Ontario/RV1758/2017	Ontario Agency for Health Protection and Promotion (OAHPP)	Public Health Agency of Canada (PHAC)
EPI_ISL_265764	A/Ontario/RV1760/2017	Ontario Agency for Health Protection and Promotion (OAHPP)	Public Health Agency of Canada (PHAC)
EPI_ISL_265765	A/Ontario/RV1763/2017	Ontario Agency for Health Protection and Promotion (OAHPP)	Public Health Agency of Canada (PHAC)
EPI_ISL_265766	A/Ontario/RV1768/2017	Ontario Agency for Health Protection and Promotion (OAHPP)	Public Health Agency of Canada (PHAC)
EPI_ISL_265767	A/Ontario/RV1774/2017	Ontario Agency for Health Protection and Promotion (OAHPP)	Public Health Agency of Canada (PHAC)
EPI_ISL_265768	A/Ontario/RV1776/2017	Ontario Agency for Health Protection and Promotion (OAHPP)	Public Health Agency of Canada (PHAC)
EPI_ISL_265769	A/Ontario/RV1778/2017	Ontario Agency for Health Protection and Promotion (OAHPP)	Public Health Agency of Canada (PHAC)
EPI_ISL_265770	A/Ontario/RV1780/2017	Ontario Agency for Health Protection and Promotion (OAHPP)	Public Health Agency of Canada (PHAC)
EPI_ISL_265771	A/Ontario/RV1791/2017	Ontario Agency for Health Protection and Promotion (OAHPP)	Public Health Agency of Canada (PHAC)
EPI_ISL_265772	A/Ontario/RV1792/2017	Ontario Agency for Health Protection and Promotion (OAHPP)	Public Health Agency of Canada (PHAC)
EPI_ISL_265773	A/Ontario/RV1793/2017	Ontario Agency for Health Protection and Promotion (OAHPP)	Public Health Agency of Canada (PHAC)
EPI_ISL_265774	A/Ontario/RV1795/2017	Ontario Agency for Health Protection and Promotion (OAHPP)	Public Health Agency of Canada (PHAC)
EPI_ISL_265775	A/Ontario/RV1800/2017	Ontario Agency for Health Protection and Promotion (OAHPP)	Public Health Agency of Canada (PHAC)
EPI_ISL_265776	A/Ontario/RV1807/2017	Ontario Agency for Health Protection and Promotion (OAHPP)	Public Health Agency of Canada (PHAC)
EPI_ISL_265777	A/Ontario/RV1824/2017	Ontario Agency for Health Protection and Promotion (OAHPP)	Public Health Agency of Canada (PHAC)
EPI_ISL_265778	A/Ontario/RV1862/2017	Ontario Agency for Health Protection and Promotion (OAHPP)	Public Health Agency of Canada (PHAC)
EPI_ISL_265779	A/Ontario/RV1886/2017	Ontario Agency for Health Protection and Promotion (OAHPP)	Public Health Agency of Canada (PHAC)
EPI_ISL_265780	A/Ontario/RV1891/2017	Ontario Agency for Health Protection and Promotion (OAHPP)	Public Health Agency of Canada (PHAC)
EPI_ISL_265781	A/Ontario/RV1906/2017	Ontario Agency for Health Protection and Promotion (OAHPP)	Public Health Agency of Canada (PHAC)
EPI_ISL_265782	A/Ontario/RV1908/2017	Ontario Agency for Health Protection and Promotion (OAHPP)	Public Health Agency of Canada (PHAC)
EPI_ISL_265783	A/Ontario/RV1914/2017	Ontario Agency for Health Protection and Promotion (OAHPP)	Public Health Agency of Canada (PHAC)
EPI_ISL_265786	A/Prince Edward Island/RV1295/2017		Public Health Agency of Canada (PHAC)
EPI_ISL_265787	A/Prince Edward Island/RV1296/2017		Public Health Agency of Canada (PHAC)
EPI_ISL_265788	A/Prince Edward Island/RV1316/2017		Public Health Agency of Canada (PHAC)
EPI_ISL_265789	A/Prince Edward Island/RV1607/2017		Public Health Agency of Canada (PHAC)
EPI_ISL_265790	A/Prince Edward Island/RV1608/2017		Public Health Agency of Canada (PHAC)
EPI_ISL_265791	A/Prince Edward Island/RV1609/2017		Public Health Agency of Canada (PHAC)
EPI_ISL_265814	A/Saskatchewan/RV3267/2016		Public Health Agency of Canada (PHAC)
EPI_ISL_265815	A/Saskatchewan/RV3268/2016		Public Health Agency of Canada (PHAC)
EPI_ISL_265816	A/Saskatchewan/RV3269/2016		Public Health Agency of Canada (PHAC)
EPI_ISL_265817	A/Saskatchewan/RV3270/2016		Public Health Agency of Canada (PHAC)
EPI_ISL_265818	A/Saskatchewan/RV3271/2016		Public Health Agency of Canada (PHAC)
EPI_ISL_265819	A/Saskatchewan/RV3272/2016		Public Health Agency of Canada (PHAC)
EPI_ISL_265820	A/Saskatchewan/RV3273/2016		Public Health Agency of Canada (PHAC)
EPI_ISL_265822	A/Saskatchewan/RV0289/2017		Public Health Agency of Canada (PHAC)
EPI_ISL_265823	A/Saskatchewan/RV0290/2017		Public Health Agency of Canada (PHAC)
EPI_ISL_265824	A/Saskatchewan/RV0291/2017		Public Health Agency of Canada (PHAC)
EPI_ISL_265825	A/Saskatchewan/RV0292/2017		Public Health Agency of Canada (PHAC)
EPI_ISL_265826	A/Saskatchewan/RV0293/2017		Public Health Agency of Canada (PHAC)
EPI_ISL_265827	A/Saskatchewan/RV0294/2017		Public Health Agency of Canada (PHAC)
EPI_ISL_265828	A/Saskatchewan/RV0296/2017		Public Health Agency of Canada (PHAC)
EPI_ISL_265829	A/Saskatchewan/RV0297/2017		Public Health Agency of Canada (PHAC)
EPI_ISL_265830	A/Saskatchewan/RV0298/2017		Public Health Agency of Canada (PHAC)
EPI_ISL_265831	A/Saskatchewan/RV0299/2017		Public Health Agency of Canada (PHAC)
EPI_ISL_265832	A/Saskatchewan/RV0300/2017		Public Health Agency of Canada (PHAC)
EPI_ISL_265833	A/Saskatchewan/RV0301/2017		Public Health Agency of Canada (PHAC)
EPI_ISL_265834	A/Saskatchewan/RV0302/2017		Public Health Agency of Canada (PHAC)
EPI_ISL_265835	A/Saskatchewan/RV0304/2017		Public Health Agency of Canada (PHAC)
EPI_ISL_265836	A/Saskatchewan/RV0305/2017		Public Health Agency of Canada (PHAC)
EPI_ISL_265837	A/Saskatchewan/RV0306/2017		Public Health Agency of Canada (PHAC)
EPI_ISL_265838	A/Saskatchewan/RV0307/2017		Public Health Agency of Canada (PHAC)
EPI_ISL_265839	A/Saskatchewan/RV0308/2017		Public Health Agency of Canada (PHAC)
EPI_ISL_265840	A/Saskatchewan/RV0310/2017		Public Health Agency of Canada (PHAC)
EPI_ISL_265841	A/Saskatchewan/RV0314/2017		Public Health Agency of Canada (PHAC)
EPI_ISL_265842	A/Saskatchewan/RV0315/2017		Public Health Agency of Canada (PHAC)
EPI_ISL_265843	A/Saskatchewan/RV0316/2017		Public Health Agency of Canada (PHAC)
EPI_ISL_265844	A/Saskatchewan/RV0317/2017		Public Health Agency of Canada (PHAC)
EPI_ISL_265845	A/Saskatchewan/RV0318/2017		Public Health Agency of Canada (PHAC)
EPI_ISL_265846	A/Saskatchewan/RV0319/2017		Public Health Agency of Canada (PHAC)
EPI_ISL_265847	A/Saskatchewan/RV0602/2017		Public Health Agency of Canada (PHAC)
EPI_ISL_265848	A/Saskatchewan/RV0603/2017		Public Health Agency of Canada (PHAC)
EPI_ISL_265849	A/Saskatchewan/RV0604/2017		Public Health Agency of Canada (PHAC)
EPI_ISL_265850	A/Saskatchewan/RV0605/2017		Public Health Agency of Canada (PHAC)
EPI_ISL_265851	A/Saskatchewan/RV0606/2017		Public Health Agency of Canada (PHAC)
EPI_ISL_265852	A/Saskatchewan/RV0607/2017		Public Health Agency of Canada (PHAC)
EPI_ISL_265853	A/Saskatchewan/RV0608/2017		Public Health Agency of Canada (PHAC)
EPI_ISL_265854	A/Saskatchewan/RV0609/2017		Public Health Agency of Canada (PHAC)
EPI_ISL_265855	A/Saskatchewan/RV0610/2017		Public Health Agency of Canada (PHAC)
EPI_ISL_265856	A/Saskatchewan/RV0611/2017		Public Health Agency of Canada (PHAC)
EPI_ISL_265857	A/Saskatchewan/RV0612/2017		Public Health Agency of Canada (PHAC)
EPI_ISL_265858	A/Saskatchewan/RV0613/2017		Public Health Agency of Canada (PHAC)
EPI_ISL_265859	A/Saskatchewan/RV0614/2017		Public Health Agency of Canada (PHAC)
EPI_ISL_265860	A/Saskatchewan/RV0615/2017		Public Health Agency of Canada (PHAC)
EPI_ISL_265861	A/Saskatchewan/RV0616/2017		Public Health Agency of Canada (PHAC)
EPI_ISL_265862	A/Saskatchewan/RV0617/2017		Public Health Agency of Canada (PHAC)
EPI_ISL_265863	A/Saskatchewan/RV0618/2017		Public Health Agency of Canada (PHAC)
EPI_ISL_265864	A/Saskatchewan/RV0619/2017		Public Health Agency of Canada (PHAC)
EPI_ISL_265865	A/Saskatchewan/RV0620/2017		Public Health Agency of Canada (PHAC)
EPI_ISL_265866	A/Saskatchewan/RV0622/2017		Public Health Agency of Canada (PHAC)
EPI_ISL_265867	A/Saskatchewan/RV0624/2017		Public Health Agency of Canada (PHAC)
EPI_ISL_265868	A/Saskatchewan/RV0625/2017		Public Health Agency of Canada (PHAC)
EPI_ISL_265869	A/Saskatchewan/RV0626/2017		Public Health Agency of Canada (PHAC)
EPI_ISL_265870	A/Saskatchewan/RV0627/2017		Public Health Agency of Canada (PHAC)
EPI_ISL_265871	A/Saskatchewan/RV0628/2017		Public Health Agency of Canada (PHAC)
EPI_ISL_265872	A/Saskatchewan/RV0629/2017		Public Health Agency of Canada (PHAC)
EPI_ISL_265873	A/Saskatchewan/RV0630/2017		Public Health Agency of Canada (PHAC)
EPI_ISL_265874	A/Saskatchewan/RV0631/2017		Public Health Agency of Canada (PHAC)
EPI_ISL_265875	A/Saskatchewan/RV0836/2017		Public Health Agency of Canada (PHAC)
EPI_ISL_265876	A/Saskatchewan/RV0837/2017		Public Health Agency of Canada (PHAC)
EPI_ISL_265877	A/Saskatchewan/RV0838/2017		Public Health Agency of Canada (PHAC)
EPI_ISL_265878	A/Saskatchewan/RV0839/2017		Public Health Agency of Canada (PHAC)
EPI_ISL_265879	A/Saskatchewan/RV0841/2017		Public Health Agency of Canada (PHAC)
EPI_ISL_265880	A/Saskatchewan/RV0843/2017		Public Health Agency of Canada (PHAC)
EPI_ISL_265881	A/Saskatchewan/RV0844/2017		Public Health Agency of Canada (PHAC)
EPI_ISL_265882	A/Saskatchewan/RV0845/2017		Public Health Agency of Canada (PHAC)
EPI_ISL_265883	A/Saskatchewan/RV0846/2017		Public Health Agency of Canada (PHAC)
EPI_ISL_265884	A/Saskatchewan/RV0847/2017		Public Health Agency of Canada (PHAC)
EPI_ISL_265885	A/Saskatchewan/RV0848/2017		Public Health Agency of Canada (PHAC)
EPI_ISL_265886	A/Saskatchewan/RV0849/2017		Public Health Agency of Canada (PHAC)
EPI_ISL_265887	A/Saskatchewan/RV0850/2017		Public Health Agency of Canada (PHAC)
EPI_ISL_265888	A/Saskatchewan/RV0851/2017		Public Health Agency of Canada (PHAC)
EPI_ISL_265889	A/Saskatchewan/RV0852/2017		Public Health Agency of Canada (PHAC)
EPI_ISL_265890	A/Saskatchewan/RV0854/2017		Public Health Agency of Canada (PHAC)
EPI_ISL_265891	A/Saskatchewan/RV0856/2017		Public Health Agency of Canada (PHAC)
EPI_ISL_265892	A/Saskatchewan/RV0857/2017		Public Health Agency of Canada (PHAC)
EPI_ISL_265893	A/Saskatchewan/RV0858/2017		Public Health Agency of Canada (PHAC)
EPI_ISL_265894	A/Saskatchewan/RV0859/2017		Public Health Agency of Canada (PHAC)
EPI_ISL_265895	A/Saskatchewan/RV0860/2017		Public Health Agency of Canada (PHAC)
EPI_ISL_265896	A/Saskatchewan/RV0861/2017		Public Health Agency of Canada (PHAC)
EPI_ISL_265897	A/Saskatchewan/RV0862/2017		Public Health Agency of Canada (PHAC)
EPI_ISL_265898	A/Saskatchewan/RV0863/2017		Public Health Agency of Canada (PHAC)
EPI_ISL_265899	A/Saskatchewan/RV0864/2017		Public Health Agency of Canada (PHAC)
EPI_ISL_265900	A/Saskatchewan/RV0865/2017		Public Health Agency of Canada (PHAC)
EPI_ISL_265901	A/Saskatchewan/RV0866/2017		Public Health Agency of Canada (PHAC)
EPI_ISL_265902	A/Saskatchewan/RV0867/2017		Public Health Agency of Canada (PHAC)
EPI_ISL_265903	A/Saskatchewan/RV1161/2017		Public Health Agency of Canada (PHAC)
EPI_ISL_265904	A/Saskatchewan/RV1162/2017		Public Health Agency of Canada (PHAC)
EPI_ISL_265905	A/Saskatchewan/RV1163/2017		Public Health Agency of Canada (PHAC)
EPI_ISL_265906	A/Saskatchewan/RV1164/2017		Public Health Agency of Canada (PHAC)
EPI_ISL_265907	A/Saskatchewan/RV1165/2017		Public Health Agency of Canada (PHAC)
EPI_ISL_265908	A/Saskatchewan/RV1166/2017		Public Health Agency of Canada (PHAC)
EPI_ISL_265909	A/Saskatchewan/RV1167/2017		Public Health Agency of Canada (PHAC)
EPI_ISL_265910	A/Saskatchewan/RV1168/2017		Public Health Agency of Canada (PHAC)
EPI_ISL_265911	A/Saskatchewan/RV1169/2017		Public Health Agency of Canada (PHAC)
EPI_ISL_265912	A/Saskatchewan/RV1170/2017		Public Health Agency of Canada (PHAC)
EPI_ISL_265913	A/Saskatchewan/RV1171/2017		Public Health Agency of Canada (PHAC)
EPI_ISL_265914	A/Saskatchewan/RV1172/2017		Public Health Agency of Canada (PHAC)
EPI_ISL_265915	A/Saskatchewan/RV1173/2017		Public Health Agency of Canada (PHAC)
EPI_ISL_265916	A/Saskatchewan/RV1174/2017		Public Health Agency of Canada (PHAC)
EPI_ISL_265917	A/Saskatchewan/RV1175/2017		Public Health Agency of Canada (PHAC)
EPI_ISL_265918	A/Saskatchewan/RV1176/2017		Public Health Agency of Canada (PHAC)
EPI_ISL_265919	A/Saskatchewan/RV1177/2017		Public Health Agency of Canada (PHAC)
EPI_ISL_265920	A/Saskatchewan/RV1178/2017		Public Health Agency of Canada (PHAC)
EPI_ISL_265921	A/Saskatchewan/RV1179/2017		Public Health Agency of Canada (PHAC)
EPI_ISL_265922	A/Saskatchewan/RV1180/2017		Public Health Agency of Canada (PHAC)
EPI_ISL_265924	A/Saskatchewan/RV1181/2017		Public Health Agency of Canada (PHAC)
EPI_ISL_265925	A/Saskatchewan/RV1182/2017		Public Health Agency of Canada (PHAC)
EPI_ISL_265926	A/Saskatchewan/RV1183/2017		Public Health Agency of Canada (PHAC)
EPI_ISL_265927	A/Saskatchewan/RV1184/2017		Public Health Agency of Canada (PHAC)
EPI_ISL_265928	A/Saskatchewan/RV1185/2017		Public Health Agency of Canada (PHAC)
EPI_ISL_265929	A/Saskatchewan/RV1186/2017		Public Health Agency of Canada (PHAC)
EPI_ISL_265930	A/Saskatchewan/RV1187/2017		Public Health Agency of Canada (PHAC)
EPI_ISL_265931	A/Saskatchewan/RV1188/2017		Public Health Agency of Canada (PHAC)
EPI_ISL_265932	A/Saskatchewan/RV1190/2017		Public Health Agency of Canada (PHAC)
EPI_ISL_265933	A/Saskatchewan/RV1191/2017		Public Health Agency of Canada (PHAC)
EPI_ISL_265934	A/Saskatchewan/RV1192/2017		Public Health Agency of Canada (PHAC)
EPI_ISL_265935	A/Saskatchewan/RV1193/2017		Public Health Agency of Canada (PHAC)
EPI_ISL_265936	A/Saskatchewan/RV1194/2017		Public Health Agency of Canada (PHAC)
EPI_ISL_265937	A/Saskatchewan/RV1195/2017		Public Health Agency of Canada (PHAC)
EPI_ISL_265938	A/Saskatchewan/RV1196/2017		Public Health Agency of Canada (PHAC)
EPI_ISL_265939	A/Saskatchewan/RV1197/2017		Public Health Agency of Canada (PHAC)
EPI_ISL_265940	A/Saskatchewan/RV1198/2017		Public Health Agency of Canada (PHAC)
EPI_ISL_265941	A/Saskatchewan/RV1199/2017		Public Health Agency of Canada (PHAC)
EPI_ISL_265942	A/Saskatchewan/RV1323/2017		Public Health Agency of Canada (PHAC)
EPI_ISL_265943	A/Saskatchewan/RV1326/2017		Public Health Agency of Canada (PHAC)
EPI_ISL_265944	A/Saskatchewan/RV1331/2017		Public Health Agency of Canada (PHAC)
EPI_ISL_265945	A/Saskatchewan/RV1332/2017		Public Health Agency of Canada (PHAC)
EPI_ISL_265946	A/Saskatchewan/RV1333/2017		Public Health Agency of Canada (PHAC)
EPI_ISL_265947	A/Saskatchewan/RV1498/2017		Public Health Agency of Canada (PHAC)
EPI_ISL_265948	A/Saskatchewan/RV1499/2017		Public Health Agency of Canada (PHAC)
EPI_ISL_265949	A/Saskatchewan/RV1500/2017		Public Health Agency of Canada (PHAC)
EPI_ISL_265950	A/Saskatchewan/RV1506/2017		Public Health Agency of Canada (PHAC)
EPI_ISL_265951	A/Saskatchewan/RV1507/2017		Public Health Agency of Canada (PHAC)
EPI_ISL_265952	A/Saskatchewan/RV0311/2017		Public Health Agency of Canada (PHAC)
EPI_ISL_265953	A/Saskatchewan/RV3274/2016		Public Health Agency of Canada (PHAC)
EPI_ISL_265954	A/Saskatchewan/RV3276/2016		Public Health Agency of Canada (PHAC)
EPI_ISL_265955	A/Saskatchewan/RV3277/2016		Public Health Agency of Canada (PHAC)
EPI_ISL_265978	A/Quebec/RV0002/2017		Public Health Agency of Canada (PHAC)
EPI_ISL_265979	A/Quebec/RV0003/2017		Public Health Agency of Canada (PHAC)
EPI_ISL_265980	A/Quebec/RV0004/2017		Public Health Agency of Canada (PHAC)
EPI_ISL_265981	A/Quebec/RV0005/2017		Public Health Agency of Canada (PHAC)
EPI_ISL_265982	A/Quebec/RV0006/2017		Public Health Agency of Canada (PHAC)
EPI_ISL_265983	A/Quebec/RV0007/2017		Public Health Agency of Canada (PHAC)
EPI_ISL_265984	A/Quebec/RV0008/2017		Public Health Agency of Canada (PHAC)
EPI_ISL_265985	A/Quebec/RV0009/2017		Public Health Agency of Canada (PHAC)
EPI_ISL_265986	A/Quebec/RV0010/2017		Public Health Agency of Canada (PHAC)
EPI_ISL_265987	A/Quebec/RV0011/2017		Public Health Agency of Canada (PHAC)
EPI_ISL_265988	A/Quebec/RV0012/2017		Public Health Agency of Canada (PHAC)
EPI_ISL_265989	A/Quebec/RV0013/2017		Public Health Agency of Canada (PHAC)
EPI_ISL_265990	A/Quebec/RV0014/2017		Public Health Agency of Canada (PHAC)
EPI_ISL_265991	A/Quebec/RV0076/2017		Public Health Agency of Canada (PHAC)
EPI_ISL_265992	A/Quebec/RV0077/2017		Public Health Agency of Canada (PHAC)
EPI_ISL_265993	A/Quebec/RV0078/2017		Public Health Agency of Canada (PHAC)
EPI_ISL_265994	A/Quebec/RV0079/2017		Public Health Agency of Canada (PHAC)
EPI_ISL_265995	A/Quebec/RV0080/2017		Public Health Agency of Canada (PHAC)
EPI_ISL_265996	A/Quebec/RV0081/2017		Public Health Agency of Canada (PHAC)
EPI_ISL_265997	A/Quebec/RV0082/2017		Public Health Agency of Canada (PHAC)
EPI_ISL_265998	A/Quebec/RV0141/2017		Public Health Agency of Canada (PHAC)
EPI_ISL_265999	A/Quebec/RV0142/2017		Public Health Agency of Canada (PHAC)
EPI_ISL_266000	A/Quebec/RV0143/2017		Public Health Agency of Canada (PHAC)
EPI_ISL_266001	A/Quebec/RV0144/2017		Public Health Agency of Canada (PHAC)
EPI_ISL_266002	A/Quebec/RV0145/2017		Public Health Agency of Canada (PHAC)
EPI_ISL_266003	A/Quebec/RV0146/2017		Public Health Agency of Canada (PHAC)
EPI_ISL_266004	A/Quebec/RV0147/2017		Public Health Agency of Canada (PHAC)
EPI_ISL_266005	A/Quebec/RV0148/2017		Public Health Agency of Canada (PHAC)
EPI_ISL_266006	A/Quebec/RV0149/2017		Public Health Agency of Canada (PHAC)
EPI_ISL_266007	A/Quebec/RV0150/2017		Public Health Agency of Canada (PHAC)
EPI_ISL_266008	A/Quebec/RV0151/2017		Public Health Agency of Canada (PHAC)
EPI_ISL_266009	A/Quebec/RV0188/2017		Public Health Agency of Canada (PHAC)
EPI_ISL_266010	A/Quebec/RV0189/2017		Public Health Agency of Canada (PHAC)
EPI_ISL_266011	A/Quebec/RV0190/2017		Public Health Agency of Canada (PHAC)
EPI_ISL_266012	A/Quebec/RV0191/2017		Public Health Agency of Canada (PHAC)
EPI_ISL_266013	A/Quebec/RV0192/2017		Public Health Agency of Canada (PHAC)
EPI_ISL_266014	A/Quebec/RV0193/2017		Public Health Agency of Canada (PHAC)
EPI_ISL_266015	A/Quebec/RV0194/2017		Public Health Agency of Canada (PHAC)
EPI_ISL_266016	A/Quebec/RV0195/2017		Public Health Agency of Canada (PHAC)
EPI_ISL_266017	A/Quebec/RV0196/2017		Public Health Agency of Canada (PHAC)
EPI_ISL_266018	A/Quebec/RV0197/2017		Public Health Agency of Canada (PHAC)
EPI_ISL_266019	A/Quebec/RV0198/2017		Public Health Agency of Canada (PHAC)
EPI_ISL_266020	A/Quebec/RV0199/2017		Public Health Agency of Canada (PHAC)
EPI_ISL_266021	A/Quebec/RV0200/2017		Public Health Agency of Canada (PHAC)
EPI_ISL_266022	A/Quebec/RV0201/2017		Public Health Agency of Canada (PHAC)
EPI_ISL_266023	A/Quebec/RV0202/2017		Public Health Agency of Canada (PHAC)
EPI_ISL_266024	A/Quebec/RV0203/2017		Public Health Agency of Canada (PHAC)
EPI_ISL_266025	A/Quebec/RV0204/2017		Public Health Agency of Canada (PHAC)
EPI_ISL_266026	A/Quebec/RV0245/2017		Public Health Agency of Canada (PHAC)
EPI_ISL_266027	A/Quebec/RV0246/2017		Public Health Agency of Canada (PHAC)
EPI_ISL_266028	A/Quebec/RV0247/2017		Public Health Agency of Canada (PHAC)
EPI_ISL_266029	A/Quebec/RV0248/2017		Public Health Agency of Canada (PHAC)
EPI_ISL_266030	A/Quebec/RV0249/2017		Public Health Agency of Canada (PHAC)
EPI_ISL_266031	A/Quebec/RV0250/2017		Public Health Agency of Canada (PHAC)
EPI_ISL_266032	A/Quebec/RV0251/2017		Public Health Agency of Canada (PHAC)
EPI_ISL_266033	A/Quebec/RV0252/2017		Public Health Agency of Canada (PHAC)
EPI_ISL_266034	A/Quebec/RV0253/2017		Public Health Agency of Canada (PHAC)
EPI_ISL_266035	A/Quebec/RV0254/2017		Public Health Agency of Canada (PHAC)
EPI_ISL_266036	A/Quebec/RV0328/2017		Public Health Agency of Canada (PHAC)
EPI_ISL_266037	A/Quebec/RV0329/2017		Public Health Agency of Canada (PHAC)
EPI_ISL_266038	A/Quebec/RV0330/2017		Public Health Agency of Canada (PHAC)
EPI_ISL_266039	A/Quebec/RV0331/2017		Public Health Agency of Canada (PHAC)
EPI_ISL_266040	A/Quebec/RV0332/2017		Public Health Agency of Canada (PHAC)
EPI_ISL_266041	A/Quebec/RV0333/2017		Public Health Agency of Canada (PHAC)
EPI_ISL_266042	A/Quebec/RV0334/2017		Public Health Agency of Canada (PHAC)
EPI_ISL_266043	A/Quebec/RV0335/2017		Public Health Agency of Canada (PHAC)
EPI_ISL_266044	A/Quebec/RV0336/2017		Public Health Agency of Canada (PHAC)
EPI_ISL_266045	A/Quebec/RV0337/2017		Public Health Agency of Canada (PHAC)
EPI_ISL_266046	A/Quebec/RV0350/2017		Public Health Agency of Canada (PHAC)
EPI_ISL_266047	A/Quebec/RV0351/2017		Public Health Agency of Canada (PHAC)
EPI_ISL_266048	A/Quebec/RV0352/2017		Public Health Agency of Canada (PHAC)
EPI_ISL_266049	A/Quebec/RV0353/2017		Public Health Agency of Canada (PHAC)
EPI_ISL_266050	A/Quebec/RV0354/2017		Public Health Agency of Canada (PHAC)
EPI_ISL_266051	A/Quebec/RV0355/2017		Public Health Agency of Canada (PHAC)
EPI_ISL_266052	A/Quebec/RV0356/2017		Public Health Agency of Canada (PHAC)
EPI_ISL_266053	A/Quebec/RV0357/2017		Public Health Agency of Canada (PHAC)
EPI_ISL_266054	A/Quebec/RV0456/2017		Public Health Agency of Canada (PHAC)
EPI_ISL_266055	A/Quebec/RV0457/2017		Public Health Agency of Canada (PHAC)
EPI_ISL_266056	A/Quebec/RV0458/2017		Public Health Agency of Canada (PHAC)
EPI_ISL_266057	A/Quebec/RV0459/2017		Public Health Agency of Canada (PHAC)
EPI_ISL_266058	A/Quebec/RV0460/2017		Public Health Agency of Canada (PHAC)
EPI_ISL_266059	A/Quebec/RV0464/2017		Public Health Agency of Canada (PHAC)
EPI_ISL_266060	A/Quebec/RV0465/2017		Public Health Agency of Canada (PHAC)
EPI_ISL_266061	A/Quebec/RV0466/2017		Public Health Agency of Canada (PHAC)
EPI_ISL_266062	A/Quebec/RV0467/2017		Public Health Agency of Canada (PHAC)
EPI_ISL_266063	A/Quebec/RV0468/2017		Public Health Agency of Canada (PHAC)
EPI_ISL_266064	A/Quebec/RV0469/2017		Public Health Agency of Canada (PHAC)
EPI_ISL_266065	A/Quebec/RV0470/2017		Public Health Agency of Canada (PHAC)
EPI_ISL_266066	A/Quebec/RV0475/2017		Public Health Agency of Canada (PHAC)
EPI_ISL_266067	A/Quebec/RV0476/2017		Public Health Agency of Canada (PHAC)
EPI_ISL_266068	A/Quebec/RV0588/2017		Public Health Agency of Canada (PHAC)
EPI_ISL_266069	A/Quebec/RV0589/2017		Public Health Agency of Canada (PHAC)
EPI_ISL_266070	A/Quebec/RV0590/2017		Public Health Agency of Canada (PHAC)
EPI_ISL_266071	A/Quebec/RV0592/2017		Public Health Agency of Canada (PHAC)
EPI_ISL_266072	A/Quebec/RV0593/2017		Public Health Agency of Canada (PHAC)
EPI_ISL_266073	A/Quebec/RV0594/2017		Public Health Agency of Canada (PHAC)
EPI_ISL_266074	A/Quebec/RV0595/2017		Public Health Agency of Canada (PHAC)
EPI_ISL_266075	A/Quebec/RV0596/2017		Public Health Agency of Canada (PHAC)
EPI_ISL_266076	A/Quebec/RV0597/2017		Public Health Agency of Canada (PHAC)
EPI_ISL_266077	A/Quebec/RV0598/2017		Public Health Agency of Canada (PHAC)
EPI_ISL_266078	A/Quebec/RV0599/2017		Public Health Agency of Canada (PHAC)
EPI_ISL_266079	A/Quebec/RV0600/2017		Public Health Agency of Canada (PHAC)
EPI_ISL_266080	A/Quebec/RV0601/2017		Public Health Agency of Canada (PHAC)
EPI_ISL_266081	A/Quebec/RV0632/2017		Public Health Agency of Canada (PHAC)
EPI_ISL_266082	A/Quebec/RV0633/2017		Public Health Agency of Canada (PHAC)
EPI_ISL_266083	A/Quebec/RV0634/2017		Public Health Agency of Canada (PHAC)
EPI_ISL_266084	A/Quebec/RV0635/2017		Public Health Agency of Canada (PHAC)
EPI_ISL_266085	A/Quebec/RV0636/2017		Public Health Agency of Canada (PHAC)
EPI_ISL_266086	A/Quebec/RV0637/2017		Public Health Agency of Canada (PHAC)
EPI_ISL_266087	A/Quebec/RV0638/2017		Public Health Agency of Canada (PHAC)
EPI_ISL_266088	A/Quebec/RV0639/2017		Public Health Agency of Canada (PHAC)
EPI_ISL_266089	A/Quebec/RV0640/2017		Public Health Agency of Canada (PHAC)
EPI_ISL_266090	A/Quebec/RV0641/2017		Public Health Agency of Canada (PHAC)
EPI_ISL_266091	A/Quebec/RV0642/2017		Public Health Agency of Canada (PHAC)
EPI_ISL_266092	A/Quebec/RV0643/2017		Public Health Agency of Canada (PHAC)
EPI_ISL_266093	A/Quebec/RV0644/2017		Public Health Agency of Canada (PHAC)
EPI_ISL_266094	A/Quebec/RV0645/2017		Public Health Agency of Canada (PHAC)
EPI_ISL_266095	A/Quebec/RV0646/2017		Public Health Agency of Canada (PHAC)
EPI_ISL_266096	A/Quebec/RV0647/2017		Public Health Agency of Canada (PHAC)
EPI_ISL_266097	A/Quebec/RV0648/2017		Public Health Agency of Canada (PHAC)
EPI_ISL_266098	A/Quebec/RV0320/2017		Public Health Agency of Canada (PHAC)
EPI_ISL_266099	A/Quebec/RV0321/2017		Public Health Agency of Canada (PHAC)
EPI_ISL_266100	A/Quebec/RV0322/2017		Public Health Agency of Canada (PHAC)
EPI_ISL_266101	A/Quebec/RV0323/2017		Public Health Agency of Canada (PHAC)
EPI_ISL_266102	A/Quebec/RV0326/2017		Public Health Agency of Canada (PHAC)
EPI_ISL_266103	A/Quebec/RV0327/2017		Public Health Agency of Canada (PHAC)
EPI_ISL_266104	A/Quebec/RV0767/2017		Public Health Agency of Canada (PHAC)
EPI_ISL_266105	A/Quebec/RV0768/2017		Public Health Agency of Canada (PHAC)
EPI_ISL_266106	A/Quebec/RV0769/2017		Public Health Agency of Canada (PHAC)
EPI_ISL_266107	A/Quebec/RV0771/2017		Public Health Agency of Canada (PHAC)
EPI_ISL_266108	A/Quebec/RV0772/2017		Public Health Agency of Canada (PHAC)
EPI_ISL_266109	A/Quebec/RV0773/2017		Public Health Agency of Canada (PHAC)
EPI_ISL_266110	A/Quebec/RV0774/2017		Public Health Agency of Canada (PHAC)
EPI_ISL_266111	A/Quebec/RV0776/2017		Public Health Agency of Canada (PHAC)
EPI_ISL_266112	A/Quebec/RV0778/2017		Public Health Agency of Canada (PHAC)
EPI_ISL_266113	A/Quebec/RV0779/2017		Public Health Agency of Canada (PHAC)
EPI_ISL_266114	A/Quebec/RV0780/2017		Public Health Agency of Canada (PHAC)
EPI_ISL_266115	A/Quebec/RV0868/2017		Public Health Agency of Canada (PHAC)
EPI_ISL_266116	A/Quebec/RV0869/2017		Public Health Agency of Canada (PHAC)
EPI_ISL_266117	A/Quebec/RV0872/2017		Public Health Agency of Canada (PHAC)
EPI_ISL_266118	A/Quebec/RV0873/2017		Public Health Agency of Canada (PHAC)
EPI_ISL_266119	A/Quebec/RV0874/2017		Public Health Agency of Canada (PHAC)
EPI_ISL_266120	A/Quebec/RV0875/2017		Public Health Agency of Canada (PHAC)
EPI_ISL_266121	A/Quebec/RV0876/2017		Public Health Agency of Canada (PHAC)
EPI_ISL_266122	A/Quebec/RV0877/2017		Public Health Agency of Canada (PHAC)
EPI_ISL_266123	A/Quebec/RV0878/2017		Public Health Agency of Canada (PHAC)
EPI_ISL_266124	A/Quebec/RV0947/2017		Public Health Agency of Canada (PHAC)
EPI_ISL_266125	A/Quebec/RV0948/2017		Public Health Agency of Canada (PHAC)
EPI_ISL_266126	A/Quebec/RV0949/2017		Public Health Agency of Canada (PHAC)
EPI_ISL_266127	A/Quebec/RV0995/2017		Public Health Agency of Canada (PHAC)
EPI_ISL_266128	A/Quebec/RV0996/2017		Public Health Agency of Canada (PHAC)
EPI_ISL_266129	A/Quebec/RV0997/2017		Public Health Agency of Canada (PHAC)
EPI_ISL_266130	A/Quebec/RV0998/2017		Public Health Agency of Canada (PHAC)
EPI_ISL_266131	A/Quebec/RV0999/2017		Public Health Agency of Canada (PHAC)
EPI_ISL_266132	A/Quebec/RV1001/2017		Public Health Agency of Canada (PHAC)
EPI_ISL_266133	A/Quebec/RV1002/2017		Public Health Agency of Canada (PHAC)
EPI_ISL_266134	A/Quebec/RV1003/2017		Public Health Agency of Canada (PHAC)
EPI_ISL_266135	A/Quebec/RV1004/2017		Public Health Agency of Canada (PHAC)
EPI_ISL_266136	A/Quebec/RV1005/2017		Public Health Agency of Canada (PHAC)
EPI_ISL_266137	A/Quebec/RV1006/2017		Public Health Agency of Canada (PHAC)
EPI_ISL_266138	A/Quebec/RV1007/2017		Public Health Agency of Canada (PHAC)
EPI_ISL_266139	A/Quebec/RV1008/2017		Public Health Agency of Canada (PHAC)
EPI_ISL_266140	A/Quebec/RV1009/2017		Public Health Agency of Canada (PHAC)
EPI_ISL_266141	A/Quebec/RV1010/2017		Public Health Agency of Canada (PHAC)
EPI_ISL_266142	A/Quebec/RV1011/2017		Public Health Agency of Canada (PHAC)
EPI_ISL_266143	A/Quebec/RV1012/2017		Public Health Agency of Canada (PHAC)
EPI_ISL_266144	A/Quebec/RV1013/2017		Public Health Agency of Canada (PHAC)
EPI_ISL_266145	A/Quebec/RV1014/2017		Public Health Agency of Canada (PHAC)
EPI_ISL_266146	A/Quebec/RV1015/2017		Public Health Agency of Canada (PHAC)
EPI_ISL_266147	A/Quebec/RV1016/2017		Public Health Agency of Canada (PHAC)
EPI_ISL_266148	A/Quebec/RV1021/2017		Public Health Agency of Canada (PHAC)
EPI_ISL_266149	A/Quebec/RV1022/2017		Public Health Agency of Canada (PHAC)
EPI_ISL_266150	A/Quebec/RV1023/2017		Public Health Agency of Canada (PHAC)
EPI_ISL_266151	A/Quebec/RV1024/2017		Public Health Agency of Canada (PHAC)
EPI_ISL_266152	A/Quebec/RV1025/2017		Public Health Agency of Canada (PHAC)
EPI_ISL_266153	A/Quebec/RV1026/2017		Public Health Agency of Canada (PHAC)
EPI_ISL_266154	A/Quebec/RV1027/2017		Public Health Agency of Canada (PHAC)
EPI_ISL_266155	A/Quebec/RV1028/2017		Public Health Agency of Canada (PHAC)
EPI_ISL_266156	A/Quebec/RV1029/2017		Public Health Agency of Canada (PHAC)
EPI_ISL_266157	A/Quebec/RV1030/2017		Public Health Agency of Canada (PHAC)
EPI_ISL_266158	A/Quebec/RV1031/2017		Public Health Agency of Canada (PHAC)
EPI_ISL_266159	A/Quebec/RV1032/2017		Public Health Agency of Canada (PHAC)
EPI_ISL_266160	A/Quebec/RV1033/2017		Public Health Agency of Canada (PHAC)
EPI_ISL_266161	A/Quebec/RV1034/2017		Public Health Agency of Canada (PHAC)
EPI_ISL_266162	A/Quebec/RV1035/2017		Public Health Agency of Canada (PHAC)
EPI_ISL_266163	A/Quebec/RV1040/2017		Public Health Agency of Canada (PHAC)
EPI_ISL_266164	A/Quebec/RV1041/2017		Public Health Agency of Canada (PHAC)
EPI_ISL_266165	A/Quebec/RV1042/2017		Public Health Agency of Canada (PHAC)
EPI_ISL_266166	A/Quebec/RV1043/2017		Public Health Agency of Canada (PHAC)
EPI_ISL_266167	A/Quebec/RV1044/2017		Public Health Agency of Canada (PHAC)
EPI_ISL_266168	A/Quebec/RV1045/2017		Public Health Agency of Canada (PHAC)
EPI_ISL_266169	A/Quebec/RV1046/2017		Public Health Agency of Canada (PHAC)
EPI_ISL_266170	A/Quebec/RV1047/2017		Public Health Agency of Canada (PHAC)
EPI_ISL_266171	A/Quebec/RV1048/2017		Public Health Agency of Canada (PHAC)
EPI_ISL_266172	A/Quebec/RV1049/2017		Public Health Agency of Canada (PHAC)
EPI_ISL_266173	A/Quebec/RV1050/2017		Public Health Agency of Canada (PHAC)
EPI_ISL_266174	A/Quebec/RV1051/2017		Public Health Agency of Canada (PHAC)
EPI_ISL_266175	A/Quebec/RV1053/2017		Public Health Agency of Canada (PHAC)
EPI_ISL_266176	A/Quebec/RV1054/2017		Public Health Agency of Canada (PHAC)
EPI_ISL_266177	A/Quebec/RV1056/2017		Public Health Agency of Canada (PHAC)
EPI_ISL_266178	A/Quebec/RV1157/2017		Public Health Agency of Canada (PHAC)
EPI_ISL_266179	A/Quebec/RV1200/2017		Public Health Agency of Canada (PHAC)
EPI_ISL_266180	A/Quebec/RV1202/2017		Public Health Agency of Canada (PHAC)
EPI_ISL_266181	A/Quebec/RV1204/2017		Public Health Agency of Canada (PHAC)
EPI_ISL_266182	A/Quebec/RV1205/2017		Public Health Agency of Canada (PHAC)
EPI_ISL_266183	A/Quebec/RV1270/2017		Public Health Agency of Canada (PHAC)
EPI_ISL_266184	A/Quebec/RV1271/2017		Public Health Agency of Canada (PHAC)
EPI_ISL_266185	A/Quebec/RV1273/2017		Public Health Agency of Canada (PHAC)
EPI_ISL_266186	A/Quebec/RV1274/2017		Public Health Agency of Canada (PHAC)
EPI_ISL_266187	A/Quebec/RV1282/2017		Public Health Agency of Canada (PHAC)
EPI_ISL_266188	A/Quebec/RV1311/2017		Public Health Agency of Canada (PHAC)
EPI_ISL_266189	A/Quebec/RV1312/2017		Public Health Agency of Canada (PHAC)
EPI_ISL_266190	A/Quebec/RV1335/2017		Public Health Agency of Canada (PHAC)
EPI_ISL_266191	A/Quebec/RV1383/2017		Public Health Agency of Canada (PHAC)
EPI_ISL_266192	A/Quebec/RV1388/2017		Public Health Agency of Canada (PHAC)
EPI_ISL_266193	A/Quebec/RV1404/2017		Public Health Agency of Canada (PHAC)
EPI_ISL_266194	A/Quebec/RV1417/2017		Public Health Agency of Canada (PHAC)
EPI_ISL_266195	A/Quebec/RV1429/2017		Public Health Agency of Canada (PHAC)
EPI_ISL_266196	A/Quebec/RV1430/2017		Public Health Agency of Canada (PHAC)
EPI_ISL_266197	A/Quebec/RV1432/2017		Public Health Agency of Canada (PHAC)
EPI_ISL_266198	A/Quebec/RV1433/2017		Public Health Agency of Canada (PHAC)
EPI_ISL_266199	A/Quebec/RV1434/2017		Public Health Agency of Canada (PHAC)
EPI_ISL_266200	A/Quebec/RV1435/2017		Public Health Agency of Canada (PHAC)
EPI_ISL_266201	A/Quebec/RV1436/2017		Public Health Agency of Canada (PHAC)
EPI_ISL_266202	A/Quebec/RV1437/2017		Public Health Agency of Canada (PHAC)
EPI_ISL_266203	A/Quebec/RV1438/2017		Public Health Agency of Canada (PHAC)
EPI_ISL_266204	A/Quebec/RV1439/2017		Public Health Agency of Canada (PHAC)
EPI_ISL_266205	A/Quebec/RV1440/2017		Public Health Agency of Canada (PHAC)
EPI_ISL_266206	A/Quebec/RV1441/2017		Public Health Agency of Canada (PHAC)
EPI_ISL_266207	A/Quebec/RV1442/2017		Public Health Agency of Canada (PHAC)
EPI_ISL_266208	A/Quebec/RV1443/2017		Public Health Agency of Canada (PHAC)
EPI_ISL_266209	A/Quebec/RV1444/2017		Public Health Agency of Canada (PHAC)
EPI_ISL_266210	A/Quebec/RV1445/2017		Public Health Agency of Canada (PHAC)
EPI_ISL_266211	A/Quebec/RV1446/2017		Public Health Agency of Canada (PHAC)
EPI_ISL_266212	A/Quebec/RV1447/2017		Public Health Agency of Canada (PHAC)
EPI_ISL_266213	A/Quebec/RV1450/2017		Public Health Agency of Canada (PHAC)
EPI_ISL_266214	A/Quebec/RV3106/2016		Public Health Agency of Canada (PHAC)
EPI_ISL_266215	A/Quebec/RV3121/2016		Public Health Agency of Canada (PHAC)
EPI_ISL_266216	A/Quebec/RV3201/2016		Public Health Agency of Canada (PHAC)
EPI_ISL_266217	A/Quebec/RV3224/2016		Public Health Agency of Canada (PHAC)
EPI_ISL_266218	A/Quebec/RV3240/2016		Public Health Agency of Canada (PHAC)
EPI_ISL_266219	A/Quebec/RV3241/2016		Public Health Agency of Canada (PHAC)
EPI_ISL_266220	A/Quebec/RV3242/2016		Public Health Agency of Canada (PHAC)
EPI_ISL_266221	A/Quebec/RV3278/2016		Public Health Agency of Canada (PHAC)
EPI_ISL_266222	A/Quebec/RV3279/2016		Public Health Agency of Canada (PHAC)
EPI_ISL_266224	A/Quebec/RV3281/2016		Public Health Agency of Canada (PHAC)
EPI_ISL_266225	A/Quebec/RV3282/2016		Public Health Agency of Canada (PHAC)
EPI_ISL_266226	A/Quebec/RV3283/2016		Public Health Agency of Canada (PHAC)
EPI_ISL_266227	A/Quebec/RV3286/2016		Public Health Agency of Canada (PHAC)
EPI_ISL_266228	A/Quebec/RV1075/2017		Public Health Agency of Canada (PHAC)
EPI_ISL_266229	A/Quebec/RV1474/2017		Public Health Agency of Canada (PHAC)
EPI_ISL_266230	A/Quebec/RV1475/2017		Public Health Agency of Canada (PHAC)
EPI_ISL_266231	A/Quebec/RV1476/2017		Public Health Agency of Canada (PHAC)
EPI_ISL_266248	A/PtaArenas/28346/2017 Mar 4	Instituto de Salud Publica de Chile	Instituto de Salud Publica de Chile
EPI_ISL_266249	A/Antofagasta/29117/2017 Mar 4	Instituto de Salud Publica de Chile	Instituto de Salud Publica de Chile
EPI_ISL_266250	A/Santiago/30424/2017 Apr 4	Instituto de Salud Publica de Chile	Instituto de Salud Publica de Chile
EPI_ISL_266251	A/Temuco/31134/2017	Instituto de Salud Publica de Chile	Instituto de Salud Publica de Chile
EPI_ISL_266252	A/Valparaiso/32293/2017	Instituto de Salud Publica de Chile	Instituto de Salud Publica de Chile
EPI_ISL_266253	A/Concepcion/32432/2017	Instituto de Salud Publica de Chile	Instituto de Salud Publica de Chile
EPI_ISL_266254	A/Valdivia/32456/2017	Instituto de Salud Publica de Chile	Instituto de Salud Publica de Chile
EPI_ISL_266255	A/Santiago/32552/2017	Instituto de Salud Publica de Chile	Instituto de Salud Publica de Chile
EPI_ISL_266256	A/Valparaiso/32678/2017	Instituto de Salud Publica de Chile	Instituto de Salud Publica de Chile
EPI_ISL_266275	A/Hawaii/18/2017	State of Hawaii Department of Health	Centers for Disease Control and Prevention
EPI_ISL_266276	A/Arizona/25/2017	Arizona Department of Health Services	Centers for Disease Control and Prevention
EPI_ISL_266277	A/Oklahoma/24/2017	Oklahoma State Department of Health	Centers for Disease Control and Prevention
EPI_ISL_266278	A/Connecticut/20/2017	Connecticut Department. of Public Health	Centers for Disease Control and Prevention
EPI_ISL_266279	A/Alabama/21/2017	ADPH Bureau of Clinical Laboratories	Centers for Disease Control and Prevention
EPI_ISL_266280	A/Alabama/18/2017	ADPH Bureau of Clinical Laboratories	Centers for Disease Control and Prevention
EPI_ISL_266281	A/Alabama/19/2017	ADPH Bureau of Clinical Laboratories	Centers for Disease Control and Prevention
EPI_ISL_266282	A/Alabama/20/2017	ADPH Bureau of Clinical Laboratories	Centers for Disease Control and Prevention
EPI_ISL_266283	A/Connecticut/22/2017	Connecticut Department. of Public Health	Centers for Disease Control and Prevention
EPI_ISL_266284	A/Connecticut/23/2017	Connecticut Department. of Public Health	Centers for Disease Control and Prevention
EPI_ISL_266285	A/Louisiana/42/2017	Louisiana Department of Health and Hospitals	Centers for Disease Control and Prevention
EPI_ISL_266286	A/Louisiana/41/2017	Louisiana Department of Health and Hospitals	Centers for Disease Control and Prevention
EPI_ISL_266287	A/Wisconsin/312/2017	Wisconsin State Laboratory of Hygiene	Centers for Disease Control and Prevention
EPI_ISL_266288	A/Wisconsin/313/2017	Wisconsin State Laboratory of Hygiene	Centers for Disease Control and Prevention
EPI_ISL_266289	A/North Carolina/29/2017	North Carolina State Laboratory of Public Health	Centers for Disease Control and Prevention
EPI_ISL_266290	A/Florida/38/2017	Florida Department of Health-Tampa	Centers for Disease Control and Prevention
EPI_ISL_266291	A/Florida/37/2017	Florida Department of Health-Tampa	Centers for Disease Control and Prevention
EPI_ISL_266292	A/Puerto Rico/09/2017	Puerto Rico Department of Health	Centers for Disease Control and Prevention
EPI_ISL_266293	A/Puerto Rico/10/2017	Puerto Rico Department of Health	Centers for Disease Control and Prevention
EPI_ISL_266294	A/Virginia/27/2017	Virginia Division of Consolidated Laboratories	Centers for Disease Control and Prevention
EPI_ISL_266295	A/Virginia/28/2017	Virginia Division of Consolidated Laboratories	Centers for Disease Control and Prevention
EPI_ISL_266296	A/West Virginia/17/2017	West Virginia Office of Laboratory Services	Centers for Disease Control and Prevention
EPI_ISL_266297	A/West Virginia/18/2017	West Virginia Office of Laboratory Services	Centers for Disease Control and Prevention
EPI_ISL_266298	A/Maryland/36/2017	Maryland Department of Health and Mental Hygiene	Centers for Disease Control and Prevention
EPI_ISL_266306	A/Alberta/RV0670/2017	Provincial Laboratory of Public Health for Southern Alberta	Public Health Agency of Canada (PHAC)
EPI_ISL_266307	A/Manitoba/RV1934/2017		Public Health Agency of Canada (PHAC)
EPI_ISL_266308	A/Manitoba/RV1935/2017		Public Health Agency of Canada (PHAC)
EPI_ISL_266309	A/Manitoba/RV1936/2017		Public Health Agency of Canada (PHAC)
EPI_ISL_266310	A/Ontario/RV1929/2017		Public Health Agency of Canada (PHAC)
EPI_ISL_266311	A/Ontario/RV1932/2017		Public Health Agency of Canada (PHAC)
EPI_ISL_266312	A/Ontario/RV1985/2017		Public Health Agency of Canada (PHAC)
EPI_ISL_266313	A/Ontario/RV1987/2017	Ontario Agency for Health Protection and Promotion (OAHPP)	Public Health Agency of Canada (PHAC)
EPI_ISL_266314	A/Ontario/RV1993/2017	Ontario Agency for Health Protection and Promotion (OAHPP)	Public Health Agency of Canada (PHAC)
EPI_ISL_266315	A/Ontario/RV2007/2017	Ontario Agency for Health Protection and Promotion (OAHPP)	Public Health Agency of Canada (PHAC)
EPI_ISL_266316	A/Ontario/RV2017/2017	Ontario Agency for Health Protection and Promotion (OAHPP)	Public Health Agency of Canada (PHAC)
EPI_ISL_266317	A/Ontario/RV2018/2017	Ontario Agency for Health Protection and Promotion (OAHPP)	Public Health Agency of Canada (PHAC)
EPI_ISL_266318	A/Ontario/RV2020/2017	Ontario Agency for Health Protection and Promotion (OAHPP)	Public Health Agency of Canada (PHAC)
EPI_ISL_266319	A/Ontario/RV2026/2017	Ontario Agency for Health Protection and Promotion (OAHPP)	Public Health Agency of Canada (PHAC)
EPI_ISL_266320	A/Ontario/RV2028/2017		Public Health Agency of Canada (PHAC)
EPI_ISL_266321	A/Quebec/RV1451/2017		Public Health Agency of Canada (PHAC)
EPI_ISL_266322	A/Quebec/RV1452/2017		Public Health Agency of Canada (PHAC)
EPI_ISL_266323	A/Quebec/RV1454/2017		Public Health Agency of Canada (PHAC)
EPI_ISL_266324	A/Quebec/RV1455/2017		Public Health Agency of Canada (PHAC)
EPI_ISL_266325	A/Quebec/RV1456/2017		Public Health Agency of Canada (PHAC)
EPI_ISL_266326	A/Quebec/RV1457/2017		Public Health Agency of Canada (PHAC)
EPI_ISL_266327	A/Quebec/RV1458/2017		Public Health Agency of Canada (PHAC)
EPI_ISL_266328	A/Quebec/RV1459/2017		Public Health Agency of Canada (PHAC)
EPI_ISL_266329	A/Quebec/RV1460/2017		Public Health Agency of Canada (PHAC)
EPI_ISL_266330	A/Quebec/RV1461/2017		Public Health Agency of Canada (PHAC)
EPI_ISL_266331	A/Quebec/RV1463/2017		Public Health Agency of Canada (PHAC)
EPI_ISL_266332	A/Quebec/RV1465/2017		Public Health Agency of Canada (PHAC)
EPI_ISL_266333	A/Quebec/RV1466/2017		Public Health Agency of Canada (PHAC)
EPI_ISL_266334	A/Quebec/RV1468/2017		Public Health Agency of Canada (PHAC)
EPI_ISL_266335	A/Quebec/RV1469/2017		Public Health Agency of Canada (PHAC)
EPI_ISL_266336	A/Quebec/RV1470/2017		Public Health Agency of Canada (PHAC)
EPI_ISL_266337	A/Quebec/RV1471/2017		Public Health Agency of Canada (PHAC)
EPI_ISL_266338	A/Quebec/RV1472/2017		Public Health Agency of Canada (PHAC)
EPI_ISL_266339	A/Quebec/RV1517/2017		Public Health Agency of Canada (PHAC)
EPI_ISL_266340	A/Quebec/RV1518/2017		Public Health Agency of Canada (PHAC)
EPI_ISL_266341	A/Quebec/RV1519/2017		Public Health Agency of Canada (PHAC)
EPI_ISL_266342	A/Quebec/RV1520/2017		Public Health Agency of Canada (PHAC)
EPI_ISL_266343	A/Quebec/RV1521/2017		Public Health Agency of Canada (PHAC)
EPI_ISL_266344	A/Quebec/RV1522/2017		Public Health Agency of Canada (PHAC)
EPI_ISL_266345	A/Quebec/RV1523/2017		Public Health Agency of Canada (PHAC)
EPI_ISL_266346	A/Quebec/RV1524/2017		Public Health Agency of Canada (PHAC)
EPI_ISL_266347	A/Quebec/RV1615/2017		Public Health Agency of Canada (PHAC)
EPI_ISL_266348	A/Quebec/RV1616/2017		Public Health Agency of Canada (PHAC)
EPI_ISL_266349	A/Quebec/RV1617/2017		Public Health Agency of Canada (PHAC)
EPI_ISL_266350	A/Quebec/RV1618/2017		Public Health Agency of Canada (PHAC)
EPI_ISL_266351	A/Quebec/RV1619/2017		Public Health Agency of Canada (PHAC)
EPI_ISL_266352	A/Quebec/RV1620/2017		Public Health Agency of Canada (PHAC)
EPI_ISL_266353	A/Quebec/RV1621/2017		Public Health Agency of Canada (PHAC)
EPI_ISL_266354	A/Quebec/RV1627/2017		Public Health Agency of Canada (PHAC)
EPI_ISL_266355	A/Quebec/RV1646/2017		Public Health Agency of Canada (PHAC)
EPI_ISL_266357	A/Quebec/RV1937/2017		Public Health Agency of Canada (PHAC)
EPI_ISL_266358	A/Quebec/RV1942/2017		Public Health Agency of Canada (PHAC)
EPI_ISL_266359	A/Quebec/RV1943/2017		Public Health Agency of Canada (PHAC)
EPI_ISL_266360	A/Saskatchewan/RV1961/2017		Public Health Agency of Canada (PHAC)
EPI_ISL_266361	A/Saskatchewan/RV1962/2017		Public Health Agency of Canada (PHAC)
EPI_ISL_266671	A/Michigan/46/2017	University of Michigan SPH EPID	Centers for Disease Control and Prevention
EPI_ISL_266672	A/Michigan/48/2017	University of Michigan SPH EPID	Centers for Disease Control and Prevention
EPI_ISL_266673	A/Michigan/49/2017	University of Michigan SPH EPID	Centers for Disease Control and Prevention
EPI_ISL_266674	A/Michigan/54/2017	University of Michigan SPH EPID	Centers for Disease Control and Prevention
EPI_ISL_266675	A/Michigan/55/2017	University of Michigan SPH EPID	Centers for Disease Control and Prevention
EPI_ISL_266676	A/Michigan/56/2017	University of Michigan SPH EPID	Centers for Disease Control and Prevention
EPI_ISL_266677	A/Tennessee/32/2017	Vanderbilt University Medical Center	Centers for Disease Control and Prevention
EPI_ISL_266678	A/Tennessee/33/2017	Vanderbilt University Medical Center	Centers for Disease Control and Prevention
EPI_ISL_266679	A/Tennessee/37/2017	Vanderbilt University Medical Center	Centers for Disease Control and Prevention
EPI_ISL_266680	A/Tennessee/40/2017	Vanderbilt University Medical Center	Centers for Disease Control and Prevention
EPI_ISL_266681	A/Tennessee/41/2017	Vanderbilt University Medical Center	Centers for Disease Control and Prevention
EPI_ISL_266683	A/Texas/102/2017	Baylor Scott and White Health	Centers for Disease Control and Prevention
EPI_ISL_266685	A/Texas/104/2017	Baylor Scott and White Health	Centers for Disease Control and Prevention
EPI_ISL_266686	A/Texas/76/2017	Baylor Scott and White Health	Centers for Disease Control and Prevention
EPI_ISL_266687	A/Texas/77/2017	Baylor Scott and White Health	Centers for Disease Control and Prevention
EPI_ISL_266689	A/Texas/80/2017	Baylor Scott and White Health	Centers for Disease Control and Prevention
EPI_ISL_266691	A/Texas/82/2017	Baylor Scott and White Health	Centers for Disease Control and Prevention
EPI_ISL_266693	A/Texas/84/2017	Baylor Scott and White Health	Centers for Disease Control and Prevention
EPI_ISL_266694	A/Texas/84/2017	Baylor Scott and White Health	Centers for Disease Control and Prevention
EPI_ISL_266695	A/Texas/85/2017	Baylor Scott and White Health	Centers for Disease Control and Prevention
EPI_ISL_266697	A/Texas/87/2017	Baylor Scott and White Health	Centers for Disease Control and Prevention
EPI_ISL_266698	A/Texas/88/2017	Baylor Scott and White Health	Centers for Disease Control and Prevention
EPI_ISL_266699	A/Texas/90/2017	Baylor Scott and White Health	Centers for Disease Control and Prevention
EPI_ISL_266700	A/Texas/90/2017	Baylor Scott and White Health	Centers for Disease Control and Prevention
EPI_ISL_266701	A/Texas/91/2017	Baylor Scott and White Health	Centers for Disease Control and Prevention
EPI_ISL_266702	A/Texas/92/2017	Baylor Scott and White Health	Centers for Disease Control and Prevention
EPI_ISL_266703	A/Texas/93/2017	Baylor Scott and White Health	Centers for Disease Control and Prevention
EPI_ISL_266704	A/Texas/94/2017	Baylor Scott and White Health	Centers for Disease Control and Prevention
EPI_ISL_266705	A/Texas/95/2017	Baylor Scott and White Health	Centers for Disease Control and Prevention
EPI_ISL_266706	A/Texas/96/2017	Baylor Scott and White Health	Centers for Disease Control and Prevention
EPI_ISL_266707	A/Texas/97/2017	Baylor Scott and White Health	Centers for Disease Control and Prevention
EPI_ISL_266708	A/Texas/98/2017	Baylor Scott and White Health	Centers for Disease Control and Prevention
EPI_ISL_266709	A/Texas/98/2017	Baylor Scott and White Health	Centers for Disease Control and Prevention
EPI_ISL_266710	A/Texas/99/2017	Baylor Scott and White Health	Centers for Disease Control and Prevention
EPI_ISL_266711	A/Wisconsin/43/2017	Marshfield Clinic Research Foundation	Centers for Disease Control and Prevention
EPI_ISL_266712	A/Wisconsin/44/2017	Marshfield Clinic Research Foundation	Centers for Disease Control and Prevention
EPI_ISL_266828	A/Piaui/494713/2017	Instituto Adolfo Lutz	Instituto Adolfo Lutz
EPI_ISL_266829	A/Sao Paulo/496292/2017	Instituto Adolfo Lutz	Instituto Adolfo Lutz
EPI_ISL_266830	A/Piaui/507920/2017	Instituto Adolfo Lutz	Instituto Adolfo Lutz
EPI_ISL_266909	A/Aragon/1534/2017	Servicio de Microbiolog?a Hospital Miguel Servet	Instituto de Salud Carlos III
EPI_ISL_266910	A/Aragon/1635/2017	Servicio de Microbiolog?a Hospital Miguel Servet	Instituto de Salud Carlos III
EPI_ISL_266911	A/Aragon/1637/2017	Servicio de Microbiolog?a Hospital Miguel Servet	Instituto de Salud Carlos III
EPI_ISL_266912	A/Cantabria/1383/2017	Servicio de Microbiolog?a Hospital Universitario Marqu?s de Valdecilla	Instituto de Salud Carlos III
EPI_ISL_266913	A/Cantabria/1395/2017	Servicio de Microbiolog?a Hospital Universitario Marqu?s de Valdecilla	Instituto de Salud Carlos III
EPI_ISL_266914	A/CastillaLaMancha/419/2017	Instituto de Salud Carlos III	Instituto de Salud Carlos III
EPI_ISL_266915	A/CastillaLaMancha/558/2017	Instituto de Salud Carlos III	Instituto de Salud Carlos III
EPI_ISL_266916	A/Extremadura/1137/2017	Servicio de Microbiolog?a Hospital San Pedro de Alc?ntara	Instituto de Salud Carlos III
EPI_ISL_266917	A/Extremadura/170395/2016	Servicio de Microbiolog?a Hospital San Pedro de Alc?ntara	Instituto de Salud Carlos III
EPI_ISL_266918	A/Extremadura/911/2017	Servicio de Microbiolog?a Hospital San Pedro de Alc?ntara	Instituto de Salud Carlos III
EPI_ISL_266919	A/Navarra/1581/2017	Servicio de Microbiolog?a Complejo Hospitalario de Navarra	Instituto de Salud Carlos III
EPI_ISL_266920	A/Navarra/1654/2017	Servicio de Microbiolog?a Complejo Hospitalario de Navarra	Instituto de Salud Carlos III
EPI_ISL_266921	A/Navarra/1720/2017	Servicio de Microbiolog?a Complejo Hospitalario de Navarra	Instituto de Salud Carlos III
EPI_ISL_266923	A/Navarra/685/2017	Servicio de Microbiolog?a Complejo Hospitalario de Navarra	Instituto de Salud Carlos III
EPI_ISL_266924	A/Navarra/688/2017	Servicio de Microbiolog?a Complejo Hospitalario de Navarra	Instituto de Salud Carlos III
EPI_ISL_266925	A/PaisVasco/1155/2017	Servicio de Microbiolog?a Hospital Donostia	Instituto de Salud Carlos III
EPI_ISL_266926	A/PaisVasco/1156/2017	Servicio de Microbiolog?a Hospital Donostia	Instituto de Salud Carlos III
EPI_ISL_266927	A/PaisVasco/1175/2017	Servicio de Microbiolog?a Hospital Donostia	Instituto de Salud Carlos III
EPI_ISL_266928	A/PaisVasco/1233/2017	Servicio de Microbiolog?a Hospital Donostia	Instituto de Salud Carlos III
EPI_ISL_266929	A/PaisVasco/1264/2017	Servicio de Microbiolog?a Hospital Donostia	Instituto de Salud Carlos III
EPI_ISL_266933	A/PaisVasco/852/2017	Servicio de Microbiolog?a Hospital Donostia	Instituto de Salud Carlos III
EPI_ISL_266934	A/PaisVasco/853/2017	Servicio de Microbiolog?a Hospital Donostia	Instituto de Salud Carlos III
EPI_ISL_266947	A/Baden-Wuerttemberg/140/2016		Robert Koch Institute Nationales Referenzzentrum f?r Influenza
EPI_ISL_266948	A/Baden-Wuerttemberg/141/2016		Robert Koch Institute Nationales Referenzzentrum f?r Influenza
EPI_ISL_266949	A/Baden-Wuerttemberg/142/2016		Robert Koch Institute Nationales Referenzzentrum f?r Influenza
EPI_ISL_266950	A/Bayern/92/2016		Robert Koch Institute Nationales Referenzzentrum f?r Influenza
EPI_ISL_266951	A/Baden-Wuerttemberg/143/2016		Robert Koch Institute Nationales Referenzzentrum f?r Influenza
EPI_ISL_266952	A/Baden-Wuerttemberg/129/2016		Robert Koch Institute Nationales Referenzzentrum f?r Influenza
EPI_ISL_266953	A/Baden-Wuerttemberg/144/2016		Robert Koch Institute Nationales Referenzzentrum f?r Influenza
EPI_ISL_266954	A/Nordrhein-Westfalen/43/2017		Robert Koch Institute Nationales Referenzzentrum f?r Influenza
EPI_ISL_266955	A/Nordrhein-Westfalen/125/2017		Robert Koch Institute Nationales Referenzzentrum f?r Influenza
EPI_ISL_266956	A/Nordrhein-Westfalen/126/2017		Robert Koch Institute Nationales Referenzzentrum f?r Influenza
EPI_ISL_266957	A/Nordrhein-Westfalen/30/2017		Robert Koch Institute Nationales Referenzzentrum f?r Influenza
EPI_ISL_266958	A/Nordrhein-Westfalen/29/2017		Robert Koch Institute Nationales Referenzzentrum f?r Influenza
EPI_ISL_266959	A/Rheinland-Pfalz/49/2017		Robert Koch Institute Nationales Referenzzentrum f?r Influenza
EPI_ISL_266960	A/Hessen/48/2017		Robert Koch Institute Nationales Referenzzentrum f?r Influenza
EPI_ISL_266961	A/Bayern/93/2016		Robert Koch Institute Nationales Referenzzentrum f?r Influenza
EPI_ISL_266962	A/Thueringen/131/2017		Robert Koch Institute Nationales Referenzzentrum f?r Influenza
EPI_ISL_267002	A/Rondonia/492910/2017	Instituto Adolfo Lutz	Instituto Adolfo Lutz
EPI_ISL_267010	A/Ontario/RV2038/2017		Public Health Agency of Canada (PHAC)
EPI_ISL_267011	A/New Brunswick/RV2043/2017		Public Health Agency of Canada (PHAC)
EPI_ISL_267016	A/New Brunswick/RV2049/2017		Public Health Agency of Canada (PHAC)
EPI_ISL_267017	A/New Brunswick/RV2050/2017		Public Health Agency of Canada (PHAC)
EPI_ISL_267018	A/New Brunswick/RV2051/2017		Public Health Agency of Canada (PHAC)
EPI_ISL_267019	A/New Brunswick/RV2052/2017		Public Health Agency of Canada (PHAC)
EPI_ISL_267020	A/New Brunswick/RV2053/2017		Public Health Agency of Canada (PHAC)
EPI_ISL_267021	A/New Brunswick/RV2054/2017		Public Health Agency of Canada (PHAC)
EPI_ISL_267022	A/New Brunswick/RV2055/2017		Public Health Agency of Canada (PHAC)
EPI_ISL_267023	A/New Brunswick/RV2056/2017		Public Health Agency of Canada (PHAC)
EPI_ISL_267025	A/New Brunswick/RV2058/2017		Public Health Agency of Canada (PHAC)
EPI_ISL_267026	A/New Brunswick/RV2059/2017		Public Health Agency of Canada (PHAC)
EPI_ISL_267027	A/New Brunswick/RV2060/2017		Public Health Agency of Canada (PHAC)
EPI_ISL_267028	A/New Brunswick/RV2062/2017		Public Health Agency of Canada (PHAC)
EPI_ISL_267031	A/Ontario/RV2067/2017	Ontario Agency for Health Protection and Promotion (OAHPP)	Public Health Agency of Canada (PHAC)
EPI_ISL_267032	A/Ontario/RV2071/2017	Ontario Agency for Health Protection and Promotion (OAHPP)	Public Health Agency of Canada (PHAC)
EPI_ISL_267035	A/Ontario/RV2079/2017	Ontario Agency for Health Protection and Promotion (OAHPP)	Public Health Agency of Canada (PHAC)
EPI_ISL_267036	A/Ontario/RV2080/2017	Ontario Agency for Health Protection and Promotion (OAHPP)	Public Health Agency of Canada (PHAC)
EPI_ISL_267037	A/Ontario/RV2081/2017	Ontario Agency for Health Protection and Promotion (OAHPP)	Public Health Agency of Canada (PHAC)
EPI_ISL_267038	A/Ontario/RV2084/2017		Public Health Agency of Canada (PHAC)
EPI_ISL_267039	A/Ontario/RV2085/2017		Public Health Agency of Canada (PHAC)
EPI_ISL_267040	A/Ontario/RV2086/2017		Public Health Agency of Canada (PHAC)
EPI_ISL_267041	A/Ontario/RV2087/2017		Public Health Agency of Canada (PHAC)
EPI_ISL_267042	A/Ontario/RV2088/2017		Public Health Agency of Canada (PHAC)
EPI_ISL_267043	A/Ontario/RV2089/2017		Public Health Agency of Canada (PHAC)
EPI_ISL_267044	A/Ontario/RV2090/2017		Public Health Agency of Canada (PHAC)
EPI_ISL_267045	A/Ontario/RV2091/2017		Public Health Agency of Canada (PHAC)
EPI_ISL_267046	A/Ontario/RV2092/2017		Public Health Agency of Canada (PHAC)
EPI_ISL_267048	A/Alberta/RV2104/2017	Provincial Laboratory of Public Health for Southern Alberta	Public Health Agency of Canada (PHAC)
EPI_ISL_267049	A/Saskatchewan/RV2111/2017		Public Health Agency of Canada (PHAC)
EPI_ISL_267050	A/Saskatchewan/RV2112/2017		Public Health Agency of Canada (PHAC)
EPI_ISL_267054	A/Ontario/RV2135/2017	Ontario Agency for Health Protection and Promotion (OAHPP)	Public Health Agency of Canada (PHAC)
EPI_ISL_267056	A/OITA/15/2017	Oita Prefectural Institute of Health and Environment	National Institute of Infectious Diseases (NIID)
EPI_ISL_267057	A/SAPPORO/36/2017	Sapporo City Institute of Public Health	National Institute of Infectious Diseases (NIID)
EPI_ISL_267058	A/HYOGO/3232/2017	Hyogo Prefectural Institute of Public Health and Consumer Sciences	National Institute of Infectious Diseases (NIID)
EPI_ISL_267059	A/AKITA/9/2017	Akita Research Center for Public Health and Environment	National Institute of Infectious Diseases (NIID)
EPI_ISL_267060	A/KAWASAKI/115/2017	Kawasaki City Institute of Public Health	National Institute of Infectious Diseases (NIID)
EPI_ISL_267062	A/KOBE/860/2017	Kobe Institute of Health	National Institute of Infectious Diseases (NIID)
EPI_ISL_267063	A/KANAGAWA/201/2017	Kanagawa Prefectural Institute of Public Health	National Institute of Infectious Diseases (NIID)
EPI_ISL_267064	A/GUNMA/89/2017	Gunma Prefectural Institute of Public Health and Environmental Sciences	National Institute of Infectious Diseases (NIID)
EPI_ISL_267065	A/YAMANASHI/17122/2017	Yamanashi Institute for Public Health	National Institute of Infectious Diseases (NIID)
EPI_ISL_267066	A/MIE/16/2017	Mie Prefecture Health and Environment Research Institute	National Institute of Infectious Diseases (NIID)
EPI_ISL_267067	A/YOKOHAMA/131/2017	Yokohama City Institute of Public Health.	National Institute of Infectious Diseases (NIID)
EPI_ISL_267068	A/MIYAGI/43/2017	Miyagi Prefectural Institute of Public Health and Environment	National Institute of Infectious Diseases (NIID)
EPI_ISL_267069	A/Sao Paulo/505950/2017	Instituto Adolfo Lutz	Instituto Adolfo Lutz
EPI_ISL_267070	A/Sao Paulo/510173/2017	Instituto Adolfo Lutz	Instituto Adolfo Lutz
EPI_ISL_267071	A/Sao Paulo/510403/2017	Instituto Adolfo Lutz	Instituto Adolfo Lutz
EPI_ISL_267076	A/Armenia/2113/2016	Centre for Diseases Control and Prevention	Crick Worldwide Influenza Centre
EPI_ISL_267077	A/Armenia/2115/2016	Centre for Diseases Control and Prevention	Crick Worldwide Influenza Centre
EPI_ISL_267078	A/Armenia/2116/2016	Centre for Diseases Control and Prevention	Crick Worldwide Influenza Centre
EPI_ISL_267079	A/Armenia/2119/2016	Centre for Diseases Control and Prevention	Crick Worldwide Influenza Centre
EPI_ISL_267080	A/Armenia/2121/2016	Centre for Diseases Control and Prevention	Crick Worldwide Influenza Centre
EPI_ISL_267081	A/Armenia/2122/2016	Centre for Diseases Control and Prevention	Crick Worldwide Influenza Centre
EPI_ISL_267082	A/Armenia/2125/2016	Centre for Diseases Control and Prevention	Crick Worldwide Influenza Centre
EPI_ISL_267083	A/Armenia/2126/2016	Centre for Diseases Control and Prevention	Crick Worldwide Influenza Centre
EPI_ISL_267084	A/Armenia/2144/2016	Centre for Diseases Control and Prevention	Crick Worldwide Influenza Centre
EPI_ISL_267085	A/Armenia/2146/2016	Centre for Diseases Control and Prevention	Crick Worldwide Influenza Centre
EPI_ISL_267086	A/Armenia/2214/2016	Centre for Diseases Control and Prevention	Crick Worldwide Influenza Centre
EPI_ISL_267087	A/Armenia/2217/2016	Centre for Diseases Control and Prevention	Crick Worldwide Influenza Centre
EPI_ISL_267088	A/Armenia/2298/2016	Centre for Diseases Control and Prevention	Crick Worldwide Influenza Centre
EPI_ISL_267089	A/Armenia/2300/2016	Centre for Diseases Control and Prevention	Crick Worldwide Influenza Centre
EPI_ISL_267090	A/Armenia/2301/2016	Centre for Diseases Control and Prevention	Crick Worldwide Influenza Centre
EPI_ISL_267091	A/Armenia/2303/2016	Centre for Diseases Control and Prevention	Crick Worldwide Influenza Centre
EPI_ISL_267092	A/Armenia/2304/2016	Centre for Diseases Control and Prevention	Crick Worldwide Influenza Centre
EPI_ISL_267093	A/Armenia/2307/2016	Centre for Diseases Control and Prevention	Crick Worldwide Influenza Centre
EPI_ISL_267094	A/Armenia/2308/2016	Centre for Diseases Control and Prevention	Crick Worldwide Influenza Centre
EPI_ISL_267095	A/Armenia/2311/2016	Centre for Diseases Control and Prevention	Crick Worldwide Influenza Centre
EPI_ISL_267096	A/Ankara/5607/2016 (TR-26)	Refik Saydam National Public Health Agency	Crick Worldwide Influenza Centre
EPI_ISL_267097	A/Belgium/G0022/2017	Scientific Institute of Public Health	Crick Worldwide Influenza Centre
EPI_ISL_267098	A/Belgium/S0013/2017	Scientific Institute of Public Health	Crick Worldwide Influenza Centre
EPI_ISL_267099	A/Dnipro/696/2016	Institute of Epidemiology and Infectious Diseases AMS of Ukraine	Crick Worldwide Influenza Centre
EPI_ISL_267100	A/Dnipro/718/2016	Institute of Epidemiology and Infectious Diseases AMS of Ukraine	Crick Worldwide Influenza Centre
EPI_ISL_267101	A/Dnipro/720/2016	Institute of Epidemiology and Infectious Diseases AMS of Ukraine	Crick Worldwide Influenza Centre
EPI_ISL_267102	A/Dnipro/723/2016	Institute of Epidemiology and Infectious Diseases AMS of Ukraine	Crick Worldwide Influenza Centre
EPI_ISL_267103	A/Dnipro/727/2016	Institute of Epidemiology and Infectious Diseases AMS of Ukraine	Crick Worldwide Influenza Centre
EPI_ISL_267104	A/Dnipro/733/2016	Institute of Epidemiology and Infectious Diseases AMS of Ukraine	Crick Worldwide Influenza Centre
EPI_ISL_267105	A/Dnipro/734/2016	Institute of Epidemiology and Infectious Diseases AMS of Ukraine	Crick Worldwide Influenza Centre
EPI_ISL_267106	A/Kharkiv/965/2016	Institute of Epidemiology and Infectious Diseases AMS of Ukraine	Crick Worldwide Influenza Centre
EPI_ISL_267107	A/Khmelnitsky/1939/2016	Institute of Epidemiology and Infectious Diseases AMS of Ukraine	Crick Worldwide Influenza Centre
EPI_ISL_267108	A/Kyiv/852/2016	Institute of Epidemiology and Infectious Diseases AMS of Ukraine	Crick Worldwide Influenza Centre
EPI_ISL_267109	A/Kyiv/861/2016	Institute of Epidemiology and Infectious Diseases AMS of Ukraine	Crick Worldwide Influenza Centre
EPI_ISL_267110	A/Kyiv/887/2016	Institute of Epidemiology and Infectious Diseases AMS of Ukraine	Crick Worldwide Influenza Centre
EPI_ISL_267111	A/Kyiv/893/2016	Institute of Epidemiology and Infectious Diseases AMS of Ukraine	Crick Worldwide Influenza Centre
EPI_ISL_267112	A/Montenegro/102/2016	Institute of Public Health	Crick Worldwide Influenza Centre
EPI_ISL_267113	A/Montenegro/133/2016	Institute of Public Health	Crick Worldwide Influenza Centre
EPI_ISL_267114	A/Montenegro/151/2016	Institute of Public Health	Crick Worldwide Influenza Centre
EPI_ISL_267115	A/Montenegro/213/2016	Institute of Public Health	Crick Worldwide Influenza Centre
EPI_ISL_267116	A/Montenegro/224/2016	Institute of Public Health	Crick Worldwide Influenza Centre
EPI_ISL_267117	A/Montenegro/227/2016	Institute of Public Health	Crick Worldwide Influenza Centre
EPI_ISL_267118	A/Montenegro/248/2016	Institute of Public Health	Crick Worldwide Influenza Centre
EPI_ISL_267119	A/Montenegro/51/2016	Institute of Public Health	Crick Worldwide Influenza Centre
EPI_ISL_267120	A/Montenegro/56/2016	Institute of Public Health	Crick Worldwide Influenza Centre
EPI_ISL_267121	A/Montenegro/60/2016	Institute of Public Health	Crick Worldwide Influenza Centre
EPI_ISL_267122	A/Montenegro/78/2016	Institute of Public Health	Crick Worldwide Influenza Centre
EPI_ISL_267123	A/Montenegro/78/2016	Institute of Public Health	Crick Worldwide Influenza Centre
EPI_ISL_267666	A/Bayern/43/2017		Robert Koch Institute Nationales Referenzzentrum f?r Influenza
EPI_ISL_267667	A/Nordrhein-Westfalen/127/2017		Robert Koch Institute Nationales Referenzzentrum f?r Influenza
EPI_ISL_267668	A/Nordrhein-Westfalen/128/2017		Robert Koch Institute Nationales Referenzzentrum f?r Influenza
EPI_ISL_267669	A/Nordrhein-Westfalen/129/2017		Robert Koch Institute Nationales Referenzzentrum f?r Influenza
EPI_ISL_267670	A/Sachsen/124/2017		Robert Koch Institute Nationales Referenzzentrum f?r Influenza
EPI_ISL_267671	A/Sachsen/125/2017		Robert Koch Institute Nationales Referenzzentrum f?r Influenza
EPI_ISL_267672	A/Bremen/23/2017		Robert Koch Institute Nationales Referenzzentrum f?r Influenza
EPI_ISL_267673	A/Hessen/42/2017		Robert Koch Institute Nationales Referenzzentrum f?r Influenza
EPI_ISL_267674	A/Baden-Wuerttemberg/142/2017		Robert Koch Institute Nationales Referenzzentrum f?r Influenza
EPI_ISL_267675	A/Nordrhein-Westfalen/100/2017		Robert Koch Institute Nationales Referenzzentrum f?r Influenza
EPI_ISL_267676	A/Nordrhein-Westfalen/104/2017		Robert Koch Institute Nationales Referenzzentrum f?r Influenza
EPI_ISL_267677	A/Rheinland-Pfalz/43/2017		Robert Koch Institute Nationales Referenzzentrum f?r Influenza
[truncated: 63,848 more rows]
[truncated: 1 more columns]
